# Supplementary material for: Assessing the association between air pollution and child development in São Paulo, Brazil
Source: PLoS One. 2022 May 13;17(5):e0268192. doi: 10.1371/journal.pone.0268192 (PMC9106172; doi:10.1371/journal.pone.0268192)
Supplement: S1 Dataset — (CSV) [file pone.0268192.s004.csv]

IDELA_Z	IDELA_overall	CBCL_Z	NO2_a_6	NO2_cat_dec	NO2_q10	gender	age_months_6	skincolor	birthweight	gest_length	delivery	age_mother	mother_skincolor	depression_6	caregiver_age_6	marital_status_6	caregiver_relation_6	caregiver_grade_6	headhousehold_grade_6	household_size_6	financial_support_6	SES_6	MICS_6	move_6y
.86629087	91.485504	.57883728	33.9838521282463	1	1	1	78	2	0	3	2	41	2	3	47	2	3	2	3	5	1	4	2	0
.89070606	91.811592	-.22636485	34.4246268459497	1	1	1	86	2	0	3	2	21	2	1	28	2	1	2	3	4	0	5	5	0
.15011425	81.920288	.17623621	35.5018044771636	1	1	0	77	1	0	3	1	22	1	0	28	1	1	2	3	5	0	4		0
.75506669	90	-.9913069	35.5390508286392	1	1	1	77	2	0	3	1	27	1	0	71	2	2	1	3	4	0	4	4	0
-.50366801	73.188408	-.46792549	35.7169042485917	1	1	1	81	1	0	3	3	18	1	0	24	1	1	2	3	4	0	5	3	0
1.25422	96.666664	-.50818563	35.743718864438	1	1	0	67	2	0	3	1	32	1	0	65	2	2	3	3	3	0	4	1	0
.80389708	90.652176	-.025064319	35.7510073985962	1	1	1	83	1	0	3	2	46	1	0	53	1	1	1	1	7	0	3	5	0
.73336428	89.710144	.095716007	36.0932910208345	1	1	0	83	1	0	3	2	34	1	0	40	1	1	2	2	5	0	4	5	1
-.14015409	78.04348	.015195789	36.1213819656087	1	1	1	77	1	0	3	1	16	1	0	22	1	1	3	1	4	0	4	5	0
1.0697502	94.202896	-1.0718271	36.1213819656087	1	1	1	82	1	0	3	1	20	1	0	26	2	1	1	1	6	0	5	6	0
.54889452	87.246376	-.50818563	36.1213819656087	1	1	0	73	2	0	3	1	32	2	3	62	2	3	1	1	6	0	4	6	0
-.053345095	79.202896	1.3035192	36.1404173081267	1	1	1	78	1	0	3	1	26	1	0	33	2	1	3	4	5	0	3	6	0
.51362818	86.77536	-.30688506	36.3541538061132	1	1	0	81	2	0	3	3	19	1	0	25	1	1	3	4	2	0	4	4	0
.54346895	87.173912	-.38740528	36.3693310294656	1	1	1	85	2	0	3	2	23	2	0	30	2	1	2	2	4	0	4	1	0
.86900425	91.521744	.13597611	36.3920178990068	1	1	0	79	2	0	3	1	35	2	3		2	3	2	0	5	0	6	3	0
.98294127	93.04348	.095716007	36.4851475603468	1	1	1	78	1	0	3	1	31	1	0	37	2	1	2	3	4	1	4	5	0
.65740591	88.695648	-.065324426	36.5116811967502	1	1	0	83	2	0	3	1	20	1	0	27	2	1	1	1	4	0	6	4	0
.76049232	90.072464	-.50818563	36.5430570329143	1	1	0	85	2	1	3	1	27	1	0	35	2	1	1	1	4	1	6	6	0
.2504878	83.260872	.94117826	36.5499379785831	1	1	0	76	1	0	3	1	24	2	2	40	2	4	1	2	3	0	4	2	0
.71166193	89.420288	.5385772	36.5849431189558	1	1	1	70	1	0	3	2	26	1	3	60	2	2	1	4	6	0	4	5	0
.022613274	80.217392	-1.0718271	36.60957237309	1	1	1	70	2	0	3	2	27	2	0	32	1	1	2	3	3	0	5	3	1
-.43856084	74.057976	-.42766538	36.757996955169	1	1	1	68	2	0	3	1	31	1	0	36	2	1	3	4	5	0	3	5	0
.78762031	90.434784	-.58870584	36.8147369756001	1	1	0	74	2	0	3	2	37	1	0			4		2	4	0	5	2	0
-2.6956029	43.913044	1.987941	36.937556087809	1	1	1	77	2	0	3	2	24	2	2	30	2	1	2	2	4	0	5	2	0
.70352352	89.311592	-.70948613	36.9777390103785	1	1	1	77	2	0	3	1	24	1	3	31	1	3	2	3	7	0	4	6	0
-1.4477192	60.579712	-.30688506	36.9777390103785	1	1	1	73	1	0	3	3	23	1	3	32	2	3	2	3	4	0	3	2	0
-.95399094	67.17392	-.83026648	37.1002465255146	1	1	0	74	2	0	3	2	32	3	1	38	2	1	2	2	4	0	4	6	0
.27219021	83.550728	.055455897	37.1338315054491	1	1	1	71	1	0	3	1	35	1	3	40	1	1	3	3	2	0	3	6	0
-.90787393	67.789856	1.0216985	37.1386035402473	1	1	0	75	2	0	3	1	26	2	2	32	2	1	2	3	5	0	5	6	0
.58687371	87.753624	-.58870584	37.1386035402473	1	1	0	88	2	0	3	2	21	2	0	28	2	1	1	2	5	1	5	5	0
-.33004946	75.507248	.13597611	37.1386035402473	1	1	0	76	1	0	3	2	40	1	0	45	2	1	1	1	5	1	5	6	0
-.31919825	75.652176	.69961762	37.1575578474682	1	1	1	78	1	0	3	1	24	1	0	59	2	2	1	2	4	0	1	3	0
1.3952855	98.550728	-.50818563	37.2063000952904	1	1	1	71	1	0	3	3	33	1	3	54	2	2	1	3	3	0	4	6	0
-.33004946	75.507248	-.38740528	37.2706110190602	1	1	1	78	2	0	3	1	22	2	1	28	1	1	2	3	5	1	4	6	0
.37256318	84.891304	-.9913069	37.2925810396885	1	1	1	79	2	0	3	2	34	1	0	41	1	1	2	3	3	0	5	1	0
-4.008594	26.37681	-.22636485	37.4076954010294	1	1	0	79	2	0	3	2	20	1	3	54	2	2	1	3	9	0	5	1	0
-1.255111	63.152176	1.4645597	37.5168967631315	1	1	0	79	2	0	3	1	17	1	3	23	2	1	1	1	5	1	5	2	0
-.20526126	77.173912	.055455897	37.5536118679407	1	1	1	86	1	0	3	1	18	2	2	24	2	1	0	1	7	0	6	5	0
.79304588	90.507248	-.14584464	37.6167571838753	1	1	1	78	1	0	3	1	24	2	3	30	2	3	2	2	4	1	5	6	0
.3807016	85	1.1827389	37.6444987581232	1	1	0	79	1	0	3	1	24	2	1	30	2	2	2	3	5	1	3	6	0
-1.8682019	54.963768	-.025064319	37.672379256912	1	1	0	77	2	1	1	1	15	2	1	21	2	1	1	1	8	0	6	4	0
1.1565598	95.36232	-.62896591	37.7314148409663	1	1	1	78	1	0	3	2	25	2	0	31	2	1	2	3	3	0	4	6	0
-.15371808	77.86232	-.70948613	37.7325521734435	1	1	1	69	1	0	3	1	35	1	3	34	2	3	2	2	3	0	5	6	0
.20979583	82.717392	-.58870584	37.7328685790696	1	1	0	80	2	0	3	2	36	1	0	42	2	1	3	3	5	1	3	6	0
.75506669	90	-.87052655	37.7362904415926	1	1	1	75	2	0	3	1	21	2	3	30	2	3	2	3	5	0	4	4	0
-.058770694	79.130432	.29701653	37.7749318929232	1	1	1	71	2	0	3	1	22	1	3	30	1	3	2	3	5	0	5	5	0
1.167411	95.507248	-.34714517	37.8089847875587	1	1	0	78	1	0	3	2	37	1	0	42	2	1	2	3	3	0	4	6	0
.39155278	85.144928	-.10558453	37.8399795293011	1	1	1	69	1	0	3	2	27	1	2	32	1	1	2	3	4	1	5	4	0
-1.5399541	59.347828	-.26662496	37.8594531699763	1	1	0	74	2	0	3	1	21	2	3	34	1	3	2	3	5	0	6	3	0
.41596797	85.471016	1.4645597	37.8962698899363	1	1	0	83	1	0	3	2	20	1	0	26	1	1	3	3	3	0	4	3	1
.58687371	87.753624	-1.0718271	37.9488645699435	1	1	0	73	2	0	3	2	34	1	0	34	1	1	2	3	2	0	5	4	0
.13112466	81.666664	-.9913069	37.9621169664813	1	1	0	69	2	0	3	3	26	1	3	41	1	4	1	2	6	0	4	4	0
-.65558416	71.159424	1.947681	37.964512005927	1	1	0	72	1	0	3	3	21	1	0	27	2	1	2	3	3	0	5	6	0
.27761582	83.623192	.94117826	37.9770630678856	1	1	1	73	2	0	3	3	22	2	3	28		1	2	2	3	1	5	3	0
.24234942	83.152176	-.62896591	37.9990687588308	1	1	0	79	2	0	3	2	32	1	2	38	1	1	2	2	3	0	5	0	0
.093145475	81.159416	-.62896591	38.0012135838263	1	1	0	79	1	0	3	3	35	1	0	41	2	3	3	3	3	0	5	4	0
-.60132819	71.884064	-.46792549	38.0158602460829	1	1	0	73	2	0	3	1	18	3	0	24	1	1	1	3	5	1	5	4	1
-2.1367681	51.376812	1.5048198	38.0170809983783	1	1	1	78	3	0	3	1	36	2	3	43	2	1	0	2	7	1	5	3	0
-.5416472	72.68116	-.025064319	38.0301115667463	1	1	1	78	1	0	3	1	21	1	3	27	2	1	2	3	4	0	5	6	0
.375276	84.927536	1.58534	38.1139642696896	1	1	1	78	2	0	3	1	33	2	0	39	2	1	1	0	7	1	6	1	0
-2.4677286	46.95652	-.66922605	38.1439922669126	1	1	0	69	2	0	3	1	28	2	3	33	2	1	2	2	10	1	5	2	0
-1.2496858	63.224636	.015195789	38.1439922669126	1	1	0	79	2	0	3	2	30	1	3	36	1	1	1	2	5	0	5	3	0
-1.3392075	62.028988	-.065324426	38.1890365492485	1	1	1	75	2	0	3	1	30	2	3	40	1	3	1	2	4	0	4	2	0
.86900425	91.521744	-.18610474	38.2120813517968	1	1	0	73	2	0	3	2	24	3	0	30	2	1	1	1	4	0	5	5	0
-.97569388	66.884056	.25675642	38.2120813517968	1	1	1	76	1	0	3	1	27	1	0	33	2	1	2	3	4	0	5	6	0
-2.5599632	45.72464	-.025064319	38.2120813517968	1	1	0	74	2	0	3	1	33	1	3	38	2	1	1	1	4	0	5	4	0
-1.66203	57.717388	-.66922605	38.2598049909327	1	1	0	68	1	0	3	1	23	1	0	28	2	1	3	3	3	0	4	5	0
-.47654003	73.550728	-1.0718271	38.2810189663339	1	1	0	75	1	0	3	3	21	1	0	26	1	1	2	2	2	0	5	2	0
-.091323711	78.695656	-.66922605	38.2814686008666	1	1	1	63	1	0	3	1	29	1	0	38	2	1	2	1	5	0	6	5	0
-1.7189982	56.956524	-.46792549	38.2998269527714	1	1	1	80	2	0	3	1	40	2	0	46	1	1	2	2	5	0	5	6	0
.12569964	81.594208	-.58870584	38.3163159416115	1	1	1	75	1	0	3	3	33	1	0	39	2	1	2	2	4	0	2	6	0
.15282705	81.95652	-.83026648	38.3239531949367	1	1	0	85	2	0	3	2	40	2	0	24	1	1	1	1	8	1	5	1	0
.40782958	85.36232	-.18610474	38.3909478304159	1	1	1	76	2	0	3	1	20	2	0	26	2	1	2	3	3	1	4	6	0
-.64473295	71.304352	-.74974626	38.4085934718536	1	1	1	79	1	0	3	2	23	2	0	55	1	2	0	0	4	0	6	2	1
.86357808	91.449272	1.58534	38.4414436478944	1	1	0	73	2	0	3	3	18	1	2	24	2	1	1	0	10	0	5	3	0
-.74239373	70	-.22636485	38.4986819300994	1	1	0	74	1	0	3	1	26	1	0	32	2	1	2	3	7	1	4	6	0
.84458905	91.195656	.7398777	38.5014089517133	1	1	1	82	1	0	3	2	20	2	3	27	1	1	2	3	8	0	5	6	0
.97209007	92.898552	3.4775651	38.5177308861881	1	1	1	85	2	0	3	1	30	1	2	36	1	1	1	1	5	1	4	6	0
-2.4134727	47.68116	.055455897	38.5197257959107	1	1	0	76	2	0	3	1	40	2	0	45	1	1	1	1	3	1	4	2	0
.63027853	88.333336	-.10558453	38.5197257959107	1	1	1	82	2	0	3	1	37	2	3	43	2	1	0	0	8	1	5	6	0
.4458082	85.86956	-.79000634	38.5340081099235	1	1	1	76	2	0	3	3	19	1	0	33	1	1	1	1	8	0	5	2	0
-.16185649	77.753624	-.95104676	38.5437430554317	1	1	0	73	1	0	3	3	29	2	0	34	2	1	2	3	4	0	2	2	0
.51634157	86.8116	-.14584464	38.559435485675	1	1	0	73	1	0	3	1	20	1	0	25	1	1	3	2	5	0	5	6	0
.78219467	90.36232	2.2295017	38.6269407834282	1	1	1	74	2	0	3	2	22	1	2	27	1	1	2	3	3	1	5	4	0
.86900425	91.521744	.98143834	38.6597886958807	1	1	1	76	2	0	3	2	27	1	3	33	2	1	2	4	5	0	4	5	0
-.10760108	78.478256	-.9913069	38.6780765735423	1	1	0	77	2	0	3	3	28	1	0	33	2	1	1	3	3	1	5	2	0
.28846699	83.76812	-.30688506	38.6787913013818	1	1	1	80	1	0	3	1	36	2	0	42	1	1	2	2	2	0	6	6	0
.48378739	86.376808	-1.031567	38.6823241059533	1	1	1	81	2	0	3	1	28	2	3	28	1	1	1	1	7	0	5	4	0
.24234942	83.152176	2.1892416	38.6947310126513	1	1	0	79	3	0	3	1	29	1	0	35	2	1	2	2	9	1	5	0	0
.77134347	90.217392	-.18610474	38.6947310126513	1	1	1	83	2	0	3	3	22	2	3	28	2	3	2	2	6	0	4	3	0
.57330972	87.572464	-1.1120872	38.6992083989456	1	1	1	58	1	0	3	2	38	1	0	42	2	1	2	3	3	0	4	2	0
-.68813777	70.72464	-.9913069	38.7038062086431	1	1	1	76	3	0	3	2	32	3	0	37	2	1	2	2	5	1	5	4	0
-1.1493125	64.565216	.45805696	38.7039387847302	1	1	0	78	1	0	3	2	18	1	0	24	1	1	2	1	7	0	3	3	0
.59772491	87.898552	2.1087215	38.7039387847302	1	1	0	78	3	0	3	1	20	2	0	26	1	3	1	2	5	0	6	3	0
1.1511343	95.289856	-.87052655	38.710729469204	1	1	1	85	2	0	3	2	19	1	0	25	2	1	1	1	6	1	5	6	0
.51634157	86.8116	-1.031567	38.7240164645788	1	1	0	76	1	0	3	1	38	1	0	46	2	1	1	1	5	0	4	2	0
.24506222	83.188408	-.95104676	38.7240164645788	1	1	1	76	2	0	3	1	23	2	0	23	1	1	1	0	8	0	5	3	0
-.47654003	73.550728	-.95104676	38.7240164645788	1	1	1	77	2	1	3	1	39	1	0	37	1	1	0	0	13	1	6	1	0
-.34632623	75.289856	1.0216985	38.7240164645788	1	1	1	81	1	0	3	1	29	1	0	35	2	1	2	2	4	0	4	3	0
1.1023039	94.63768	.13597611	38.7368175232925	1	1	0	79	1	0	1	3	18	1	0	24	2	1	2	3	5	0	4	4	0
.42953196	85.652176	-.46792549	38.7368175232925	1	1	0	78	1	0	3	3	18	1	0	25	2	1	1	1	7	1	6	5	0
-1.7135729	57.028984	-.30688506	38.7369824463252	1	1	0	78	2	0	3	2	19	2	3	56	2	2	1	3	4	1	5	6	0
.53804338	87.101448	2.0282011	38.7461906836925	1	1	0	79	1	0	3	1	18	1	3	46	2	2	2	4	3	0	2	4	1
.66283208	88.76812	-1.1523473	38.7687827880682	1	1	0	70	2	0	3	1	24	1	0	37	2	1	2	3	4	0	3	6	0
-.19712287	77.282608	-1.0718271	38.7839105590779	1	1	0	67	2	0	3	1	28	1	0	33	2	1	3	3	3	0	5	3	0
1.2596456	96.739128	-.83026648	38.7964748485155	1	1	1	73	1	0	3	2	26	1	0	32	2	1	2	3	3	0	4	6	0
.55432016	87.31884	-.62896591	38.8355436854692	1	1	0	85	2	0	3	3	23	2	3	61	2	2	1	2	5	0	4	4	0
.3698504	84.855072	1.7866405	38.8441339827322	1	1	0	75	2	0	3	2	22	2	3	28	2	1	2	1	4	0	5	6	0
-1.748839	56.557972	.57883728	38.8441339827322	1	1	0	75	2	0	3	3	23	1	3	29	2	1	1	1	7	0	6	3	0
.89070606	91.811592	-.46792549	38.8454718278884	1	1	0	86	2	0	3	1	17	1	1	24	1	1	1	1	6	0	5	6	0
-.19983509	77.246384	.57883728	38.8617726248222	1	1	1	80	2	0	3	3	23	1	0	28	1	1	2		5	0	3	6	0
.03075167	80.326088	-1.0718271	38.8617726248222	1	1	1	77	1	0	3	1	20	1	0	26	1	1	1	2	6	1	6	3	0
-.0452067	79.311592	-.18610474	38.8745783900084	1	1	0	72	1	0	3	2	26	1	2	32	2	1	3	2	5	0	5	3	0
.17452945	82.246376	-.065324426	38.8794630835379	1	1	1	85	1	0	3	1	27	2	1	33	1	1	2	3	5	0	5	3	0
1.0046437	93.333336	.29701653	38.8827603343445	0	2	1	72	1	0	3	1	27	1	0	32	2	1	1	2	4	0	5	5	0
1.1185806	94.855072	-.50818563	38.8859387567751	0	2	0	81	2	0	3	3	32	1	0	38	2	1	2	3	3	1	4	6	0
.82559949	90.942032	-.38740528	38.8859387567751	0	2	1	78	1	1	1	2	30	2	2	36	1	1	1	2	4	0	5	2	0
.16910385	82.173912	-1.0718271	38.889108803615	0	2	1	74	2	0	3	1	31	2	0	37	2	1	2	3	5	1	4	1	0
.33187121	84.347824	-.83026648	38.900465452444	0	2	0	67	2	0	3	1	19	2	3	25	1	1	1	0	8	0	6	3	0
-.8780331	68.188408	.57883728	38.9024627823323	0	2	1	84	2	0	3	1	19	2	3	25	2	1	2	3	5	0	5	6	0
-1.0218109	66.26812	.86065805	38.9071972080081	0	2	0	69	2	0	3	2	21	1	2	27	2	1	2	3	4	0	4	5	0
-5.1533914	11.086956	1.4645597	38.9109279755355	0	2	0	80	1	0	3	1	30	1	0	36	2	1	2	3	4	0	5	2	0
.48107514	86.340584	-1.1120872	38.9385025618054	0	2	1	76	1	0	3	2	25	1	0	31	2	1	2	3	4	1	5	6	1
.69809848	89.239136	-.38740528	38.9452418223958	0	2	0	79	3	0	3	3	20	2	0	26	1	1	1	1	6	1	5	4	1
-1.4965496	59.927536	-.46792549	38.9471904074937	0	2	0	80	2	0	3	1	26	2	2	32	1	1	2	3	2	0	4	2	0
-2.7335818	43.4058	-.74974626	38.9471904074937	0	2	1	77	2	0	3	1	24	1	0	30	2	1	2	2	6	0	5	5	0
-2.6684754	44.27536	.65935749	38.9471904074937	0	2	1	74	1	0	3	1	25	1	3	31	2	1	1	2	8	1	4	4	0
-1.3744739	61.557972	-.50818563	38.9592390112913	0	2	1	72	2	0	3	2	21	2	2	26	2	1	2	3	3	0	4	5	0
-1.40974	61.08696	-.70948613	38.9597528833117	0	2	0	67	2	0	3	2	34	1	0	39	1	1	2	3	3	0	5	3	0
-.091323711	78.695656	-.87052655	38.9945328832904	0	2	1	73	1	0	3	2	40	1	0	46	2	1	2	1	3	0	6	1	0
.56517136	87.463768	-1.1523473	39.0196004186121	0	2	1	83	2	0	3	3	23	2	3	29	2	1	1	1	4	1	6	6	0
.51634157	86.8116	-1.031567	39.0273424425233	0	2	1	81	2	0	3	3	28	3	0	34	2	1	2	3	3	0	4	4	0
.91240847	92.101448	-1.1523473	39.0419565732386	0	2	1	85	2	0	3	1	29	2	3	36	2	1	2	1	4	0	4	6	0
.05787966	80.688408	1.1827389	39.0533864286256	0	2	1	65	1	0	3	3	22	1	3	27	1	1	3	1	5	1	3	6	0
-.19983509	77.246384	-.38740528	39.0679894454094	0	2	1	84	2	0	3	1	21	2	0	27	2	1	1	2	6	1	5	4	0
-1.1981428	63.91304	-.18610474	39.0679894454094	0	2	1	81	1	0	3	1	37	3	0	43	1	1	2	3	3	1	4	3	0
-.53622162	72.753624	.61909741	39.0679894454094	0	2	0	76	2	0	3	2	23	1	0	29	1	1	2	2	3	1	5	5	0
1.0670375	94.166664	-.26662496	39.0741399186225	0	2	0	81	1	0	3	2	33	1	0	34	2	1	2	2	4	1	5	6	0
.03617727	80.398552	1.3437793	39.111133526134	0	2	1	77	1	0	3	1	20	1	3	26	2	1	2	3	7	0	4	6	0
-1.046226	65.942032	1.3437793	39.1373699178468	0	2	0	79	1	0	3	3	23	1	0	29	2	1	2	3	4	0	6	2	0
.53533053	87.065216	.57883728	39.1390299677091	0	2	0	77	1	1	3	3	20	1	3	26	2	1	2	3	3	0	4	6	0
.52990496	86.992752	-1.0718271	39.1417445080016	0	2	1	72	2	0	3	2	23	2	0	29	2	1	1	1	5	1	4	6	0
-.0045147156	79.855072	.33727664	39.1533728754751	0	2	1	71	1	0	3	2	41	1	0	46	2	3	2	3	4	0	3	5	0
-.46568882	73.695656	-.5484457	39.164738148002	0	2	1	80	1	0	3	3	19	1	0	25		1	2	3	3	0	3	5	0
-.47111499	73.623184	-.83026648	39.1698056903933	0	2	1	71	2	0	3	1	22	1	0	27	1	1	2	1	2	1	6	5	0
.89070666	91.8116	-.66922605	39.1703622850961	0	2	1	72	1	0	3	1	27	1	0	32	2	1	2	3	4	0	3	5	0
1.1185806	94.855072	-.50818563	39.1771628735373	0	2	0	80	2	0	3	2	25	3	1	31	2	1	1	0	3	0	6	4	0
-1.7027217	57.173912	-.34714517	39.1771628735373	0	2	0	79	1	0	1	3	37	1	0	43	2	1	1	1	4	0	5	2	0
-1.2523985	63.188404	-1.1120872	39.1780829014361	0	2	1	78	1	0	3	1	22	1	0	47	2	2	2	2	3	0	3	6	0
.27219021	83.550728	-.74974626	39.1839221112688	0	2	1	70	2	0	3	2	26	1	0	30	2	1	2	1	3	0	4	3	0
.13655026	81.739128	1.0216985	39.2213602985848	0	2	0	71	2	0	3	1	25	2	0	30	2	1	3	4	4	1	5	5	0
-.85633075	68.478264	.61909741	39.2290585597829	0	2	0	76	3	0	3	3	17	3	2	23	1	1	1	3	3	0	5	5	0
-.88888431	68.04348	-.70948613	39.2307619385643	0	2	0	78	2	0	3	1	18	2	3	22	2	1	2	3	5	1	5	4	1
.42953196	85.652176	-.065324426	39.2318397516696	0	2	1	70	2	0	3	2	28	2	0	32	1	1	2	3	2	0	5	3	0
.78219467	90.36232	.21649633	39.2346015112869	0	2	1	78	2	0	3	1	35	1	0			3	1	1	5	0	6	5	0
1.0751759	94.27536	-.9913069	39.2454713856181	0	2	1	76	1	0	3	3	18	2	0	24	2	1	2	3	5	0	3	5	0
.33458459	84.384064	-.9913069	39.2494379130021	0	2	0	75	2	0	3	2	35	2	0	41	2	1	2	3	3	0	4	6	1
.28846699	83.76812	-.42766538	39.2600922297136	0	2	0	72	1	0	3	1	22	1	3	57	2	2	2	3	4	0	4	5	0
-.33547506	75.434784	.57883728	39.2778025167912	0	2	1	73	2	1	3	2	31	1	1	37	2	1	2	3	5	0	4	6	0
.2504878	83.260872	.94117826	39.2778025167912	0	2	0	84	2	0	3	1	33	3	3	39	2	1	1	1	7	1	5	5	0
-1.8546379	55.144928	-.30688506	39.2904757081307	0	2	0	76	1	0	3	1	25	1	3	52	1	2	1	2	5	1	3	3	0
.049741264	80.579712	-.42766538	39.3154323702835	0	2	1	72	2	0	3	1	16	1	2	43	2	2	1	1	4	0	3	6	0
.64112973	88.478264	.65935749	39.3195459294555	0	2	1	79	3	0	3	2	31	2	0	24	2	3	1	4	6	0	3	6	0
-.03706773	79.420296	-.5484457	39.3337570746705	0	2	0	67	2	0	3	1	21	1	0	26	1	1	2	3	2	0	5	4	0
-.29749644	75.942024	.78013784	39.3387702740757	0	2	1	61	2	0	3	1	27	2	3	32	1	1	2	1	6	1	5	5	0
-3.1025217	38.47826	.7398777	39.3387702740757	0	2	0	48	2	0	3	3	28	1	0	32	2	1	2	3	4	0	5	6	0
-.15643089	77.826088	-1.1120872	39.3413337811441	0	2	1	71	1	0	3	1	25	1	0	30	2	1	2	2	6	1	4	2	0
-.87260753	68.260872	-.46792549	39.3528097254951	0	2	0	80	1	0	3	1	24	2	0	30	2	1	2	3	4	0	3	4	0
.86357808	91.449272	-.46792549	39.3573470678704	0	2	1	82	1	0	3	1	19	1	0	47	2	2	1	3	4	0	4	6	0
-2.3537915	48.47826	.61909741	39.3624884160373	0	2	0	73	2	0	3	1	23	2	0	35	2	2	1	1	4	0	6	6	0
-.30292144	75.869568	.29701653	39.3624884160373	0	2	0	79	2	0	3	3	29	2	1	35	2	1	1	2	5	0	5	2	1
.27219021	83.550728	-.9913069	39.3721323663909	0	2	0	76	1	0	3	3	21	1	0	27	1	1	2	3	2	0	5	4	1
.70352352	89.311592	-.91078669	39.3753131885472	0	2	0	78	2	0	3	2	25	1	0	38	1	3	2	2	3	0	4	5	0
-.49281681	73.333336	1.6256001	39.3760222339384	0	2	0	85	1	0	3	1	34	2	3	42	2	1	1	1	5	0	4	3	0
-3.0536914	39.130436	2.7931433	39.3848600214218	0	2	1	73	2	1	1	1	22	2	1	28	2	1	2	1	5	1	6	4	0
.87442929	91.5942	.17623621	39.3871170475442	0	2	1	81	2	0	3	2	39	3	1	45	2	1	2	3	4	0	5	3	0
.42681918	85.615944	1.8269006	39.3974708020282	0	2	0	71	1	0	3	2	16	2	3	25	1	3	2	3	4	0	4	4	0
.71166193	89.420288	.69961762	39.3974708020282	0	2	1	72	1	0	3	1	23	1	3	28	2	1	2	3	5	0	4	5	0
1.2976248	97.246376	-.79000634	39.4042899581451	0	2	0	84	1	0	3	2	25	1	3	30	2	1	3	2	4	0	4	3	1
.375276	84.927536	-1.1523473	39.4055482345532	0	2	1	70	1	0	3	1	36	2	0	41	1	1	2	3	4	0	5	5	0
.92054689	92.210144	-.74974626	39.4055482345532	0	2	1	83	1	0	3	2	21	1	0	28	1	1	2	2	4	0	5	6	0
.55974573	87.391304	-.26662496	39.4124980999316	0	2	0	75	2	0	3	1	19	2	0	24	1	1	2	2	3	0	5	4	0
.27219021	83.550728	-.87052655	39.4375178743539	0	2	0	83	2	0	3	1	20	1	0	27	1	1	1	1	6	0	5	2	0
.11213507	81.41304	-1.1523473	39.4385684186385	0	2	1	58	2	0	3	1	27	2	0	31	2	1	2	3	3	0	4	1	0
.96123886	92.753624	-.5484457	39.4609495564933	0	2	1	78	1	0	3	2	29	1	0	33	2	1	1	1	3	0	5	6	0
.10942284	81.376816	-.91078669	39.4666669226618	0	2	1	68	2	0	3	2	30	1	3	36	1	1	1	0	7	0	5	4	0
.45123437	85.942032	.41779685	39.4666669226618	0	2	0	81	2	0	3	1	23	2	0	29	2	1	0	1	3	0	5	6	0
.17452945	82.246376	1.1827389	39.4666669226618	0	2	0	81	1	0	3	1	27	1	1	33	2	1	2	3	3	0	4	6	0
.76049232	90.072464	-1.031567	39.4666669226618	0	2	1	78	1	1	1	2	31	1	0	36	2	1	1	1	4	0	5	2	0
.51634157	86.8116	-1.031567	39.4666669226618	0	2	1	75	2	0	3	2	14	3	3	21	1	1	1	1	5	0	5	3	0
.21793422	82.826088	.90091813	39.4666669226618	0	2	0	79	3	0	3	2	22	2	1	27	2	1	1	1	4	1	5	4	0
.64655477	88.55072	-.9913069	39.4666669226618	0	2	1	70	2	0	3	1	34	1	3	40	2	1	1	1	8	0	5	3	0
-.096749879	78.623184	-.9913069	39.4666669226618	0	2	0	71	1	0	1	1	20	2	3	25	1	1	1	1	8	0	6	1	0
-1.5236776	59.565216	2.7126229	39.4705409994816	0	2	0	78	2	0	3	2	36	2	2	42	2	1	1	1	4	1	5	1	0
.34272242	84.492752	-1.1523473	39.4778044085394	0	2	1	70	2	0	3	3	17	1	0	32	2	1	3	3	3	0	3	6	0
-1.5969229	58.586956	2.6723628	39.4780137882094	0	2	0	72	2	0	3	2	19	1	1	25	1	1	2	3	5	0	4	5	0
1.113155	94.782608	-1.1523473	39.4872549367011	0	2	0	74	2	0	3	1	28	2	0	60	1	2	1	1	5	0	6	6	0
-1.708147	57.101452	-.74974626	39.5110028934715	0	2	0	82	2	0	3	2	19	1	0	25	1	1	2	1	5	0	6	3	0
-.77494735	69.565216	-.18610474	39.5376375049318	0	2	1	81	2	0	3	1	21	1	0	28	2	1	2	3	4	0	5	5	0
1.0371966	93.768112	.015195789	39.542536112907	0	2	1	72	2	0	3	2	20	2	0	26	2	1	2	3	5	0	4	1	0
.40240398	85.289856	-.83026648	39.5436580750175	0	2	0	67	2	1	3	2	20	2	3	26	1	1	2	1	8	0	5	2	0
.85543966	91.340576	-.46792549	39.5537497283823	0	2	0	82	2	0	3	2	25	1	1	31	2	1	1	2	7	0	4	6	0
-1.40974	61.08696	-.10558453	39.5551511485874	0	2	1	75	2	0	3	2	22	2	0	27	1	1	2	3	4	0	5	1	0
-.069621891	78.985504	-.14584464	39.577539928065	0	2	1	74	1	0	3	1	25	1	0	30	2	1	2	2	5	0	4	2	0
.53261775	87.028984	-1.0718271	39.5854543461593	0	2	1	70	2	0	3	2	28	2	0	33	2	1	2	1	3	0	6	6	1
.11484843	81.44928	-.9913069	39.5897218967083	0	2	0	78	2	0	3	1	23	1	0	26	1	1	1	1	3	1	5	3	1
.34272242	84.492752	-.70948613	39.5897218967083	0	2	0	71	1	0	3	3	20	2	3	27	1	3	3	3	2	0	5	5	0
-.44941258	73.91304	-.065324426	39.5941252606172	0	2	1	80	2	0	3	2	30	2	0	36	1	1	2	3	4	0	4	6	0
.47836235	86.304352	-.87052655	39.5941252606172	0	2	0	78	2	0	3	2	20	1	0	26	2	1	2	3	5	0	4	5	0
-1.0353749	66.08696	-.9913069	39.5941252606172	0	2	1	71	2	0	3	2	27	1	0	32	2	1	2	3	4	0	5	5	0
-1.4151659	61.014492	.65935749	39.6074559695211	0	2	1	79	1	0	3	3	16	1	3	22	2	1	2	2	3	0	6	5	0
.89070666	91.8116	1.947681	39.6074559695211	0	2	0	84	1	0	1	1	22	2	3	29	2	1	2	2	5	0	5	6	0
.60315055	87.971016	-.83026648	39.6128076205468	0	2	0	64	3	0	3	1	26	2	3	35	1	3	2	3	4	0	5	2	0
.26676404	83.478256	-.91078669	39.6212830378451	0	2	1	76	2	0	3	2	15	1	3		1	1	1	0	7	0	5	2	0
.20165743	82.608696	.57883728	39.6269156170459	0	2	1	80	1	0	3	1	37	1	0	43	2	1	2	3	4	1	3	3	0
.50006419	86.5942	-.70948613	39.628493910629	0	2	1	75	2	1	3	2	28	1	3	62	2	2	1	3	3	0	4	5	1
.23963661	83.115944	-.83026648	39.6394807024807	0	2	0	71	2	0	3	2	22	2	3	28	1	1	2	1	7	0	5	2	0
-.17813328	77.536232	.17623621	39.6408466389921	0	2	0	80	2	0	3	1	26	2	0	33	2	1	3	4	5	0	3	3	0
.98836684	93.115944	-.5484457	39.6441790269854	0	2	0	86	2	0	3	2	19	1	2	25	2	1	2	3	4	0	4	3	0
-1.4612834	60.398548	1.1827389	39.6482097548267	0	2	1	75	2	0	3	2	29	2	3	35	2	1	0	0	5	1	5	3	0
.58687371	87.753624	-.91078669	39.6499934985036	0	2	1	79	1	0	3	2	37	1	3	22	1	3	2	1	5	0	6	4	0
-1.1764405	64.202896	-.66922605	39.6499934985036	0	2	1	63	1	0	3	2	31	2	3	65		2	0	3	5	0	5	6	0
.55432016	87.31884	-.38740528	39.6506537863713	0	2	0	78	2	0	3	1	17	2	0	23	1	1	2	3	4	0	5	6	0
.16910385	82.173912	-.025064319	39.6506537863713	0	2	0	81	2	0	3	1	20	1	3	38	1	3	1	1	2	0	5	0	0
-.34090063	75.36232	-.065324426	39.6543605227892	0	2	0	68	2	0	3	1	15	1	0	20	2	1	2	2	3	0	5	3	0
.082294278	81.014488	-.025064319	39.6835897501413	0	2	1	76	2	0	3	2	31	2	0	37	1	1	2	3	3	0	4	5	0
.82831168	90.978256	-.46792549	39.6843534961836	0	2	0	85	3	0	3	2	40	3	0	47	2	1	2	2	6	1	4	6	0
-1.2198447	63.623192	-.22636485	39.6914069438464	0	2	0	75	1	0	1	1	24	1	0	62	2	2	2	3	2	0	1	3	0
.3508608	84.601448	.13597611	39.6984571789263	0	3	0	79	1	0	3	3	22	1	0	28	1	1	2	3	5	0	5	4	0
1.113155	94.782608	-.79000634	39.7010258411871	0	3	0	72	2	0	3	3	38	1	0	44	1	1	2	3	3	0	5	6	0
-.59590316	71.95652	-.83026648	39.7036594860347	0	3	1	68	1	0	3	3	32	2	3	36	2	3	2	3	4	0	3	4	0
-.78037292	69.492752	-.38740528	39.7036690485763	0	3	0	74	1	1	1	2	18	1	3	44	2	2	2	2	3	0	4	6	0
-.63388234	71.449272	-1.0718271	39.7036690485763	0	3	0	77	2	0	3	1	20	2	0	25	1	1	1	1	6	0	6	5	0
-.19441007	77.31884	.25675642	39.7044226831981	0	3	1	68	2	0	3	2	21	2	0	26	2	1	2	3	3	1	5	6	1
-.57962638	72.173912	-.70948613	39.71163686418	0	3	1	70	1	0	3	2	30	1	3	30	1	3	1	2	2	0	5	3	0
1.126719	94.963768	-.18610474	39.7148236473966	0	3	1	84	1	0	3	1	20	1	0	26	2	3	2	2	8	0	5	3	0
1.0534741	93.985512	-.30688506	39.7330815034456	0	3	0	84	2	0	3	1	16	1	0	22	2	1	1	2	4	1	5	6	0
.93953645	92.463768	-.22636485	39.7330815034456	0	3	0	77	3	0	3	2	25	2	2	31	2	1	2	3	4	0	5	2	1
-.096749879	78.623184	-.62896591	39.7345392074898	0	3	1	69	2	0	3	1	18	2	0	24	1	1	2	3	5	0	4	6	0
-1.4422939	60.652172	-1.0718271	39.7429773600301	0	3	0	81	3	0	3	2	33	3	0	34	2	1	2	2	6	0	5	2	0
-.54707277	72.608696	-.5484457	39.7473500600775	0	3	0	69	1	0	3	1	30	2	3	57	2	2	2	2	5	0	5	5	0
.99379241	93.188408	-.26662496	39.748932244631	0	3	0	82	2	0	3	2	28	2	2	34	1	1	2	3	5	0	4	6	0
.95581323	92.68116	1.0619586	39.7498272053188	0	3	1	81	2	0	3	2	31	2	0	47	2	1	2	1	3	0	5	3	0
.33187121	84.347824	-.91078669	39.7512510602635	0	3	0	67	2	0	3	1	33	2	3	39	1	1	1	0	6	0	6	2	0
-.51451921	73.04348	1.7463804	39.7546620107178	0	3	1	73	3	0	3	2	19	2	3	40	2	2	1	1	2	1	6	4	0
-.12387729	78.260872	.055455897	39.7758834622983	0	3	1	79	2	0	3	3	26	1	0	31	2	1	2	3	4	0	4	6	0
.72793871	89.63768	-.91078669	39.7832892866587	0	3	1	77	2	0	3	2	22	2	0	32	2	4	1	3	4	1	5	6	0
.5109154	86.739128	.37753674	39.7853795399344	0	3	1	74	2	0	3	1	36	1	1	42	1	1	2	3	2	0	5	6	0
-.41957125	74.3116	.37753674	39.7923517635093	0	3	1	68	2	0	3	3	17	2	2	22	1	1	2	3	4	0	4	6	0
.28575364	83.73188	-.83026648	39.7955321420799	0	3	0	80	2	0	3	1	27	1	3	36	1	1	1	1	6	1	6	2	0
.23421101	83.04348	-.62896591	39.8013157776366	0	3	0	78	2	0	3	2	19	3	0	25	1	1	2	3	3	1	4	6	0
.51362818	86.77536	.17623621	39.8053162117245	0	3	1	79	1	0	1	1	18	1	2	24	2	1	2	2	3	1	5	4	0
-.43856084	74.057976	1.4645597	39.8099615007319	0	3	0	74	2	0	3	3	26	1	0	31	2	1	3	3	3	0	4	6	0
-1.2198447	63.623192	-.9913069	39.8164617092525	0	3	1	76	2	0	3	2	35	3	3	63	1	2	1	1	6	0	5	3	0
-.042493902	79.347824	.13597611	39.8178652431373	0	3	1	68	1	0	3	2	23	1	1	28	2	1	2	3	3	0	5	6	0
-1.1031948	65.18116	-.9913069	39.8178652431373	0	3	0	70	1	0	3	1	27	1	3	65	2	2	1	3	4	0	4	6	0
.6953851	89.202896	-.79000634	39.8178652431373	0	3	0	72	1	0	3	2	20	1	3	28	1	3	3	3	4	1	4	6	0
.32102001	84.202896	2.9541836	39.8185220532421	0	3	0	74	2	0	3	1	26	2	2	31	1	1	2	3	3	0	5	6	0
1.1565598	95.36232	-.74974626	39.8209795305158	0	3	1	84	1	0	3	2	36	2	0	42	2	1	3	3	3	0	3	5	0
.15825266	82.028984	-1.1523473	39.8216745893704	0	3	0	72	2	0	3	1	15	1	0	45	2	2	2	2	7	0	5	3	0
-.46568882	73.695656	-.70948613	39.8216745893704	0	3	1	70	2	1	1	1	30	1	0	35	2	1	2	3	4	0	5	2	0
-1.2795265	62.826084	-.065324426	39.8216745893704	0	3	0	74	1	1	3	1	37	1	0	43	1	1	2	2	4	0	3	3	0
.12569964	81.594208	-.79000634	39.8218436389279	0	3	1	79	2	0	3	1	27	2	0	33	2	1	2	2	8	1	6	1	0
.34814802	84.565216	-.83026648	39.8218436389279	0	3	1	79	2	0	3	1	27	2	0	33	2	1	2	2	8	1	6	1	0
.43495756	85.72464	.29701653	39.82312524875	0	3	1	73	2	0	3	2	33	1	0	39	2	1	2	3	5	0	4	4	0
.55432016	87.31884	-.025064319	39.8289865781609	0	3	1	73	2	0	3	2	18	1	0	23	2	1	2	3	7	1	5	2	0
.028038872	80.289856	-.42766538	39.8298659470989	0	3	1	81	1	0	3	2	33	1	0	39	2	1	1	3	4	0	4	6	0
-.24324045	76.666664	-.58870584	39.8309595798784	0	3	1	74	2	1	1	3	27	1	0	33	1	1	2	3	5	0	5	4	0
.50006419	86.5942	1.0619586	39.8314652877978	0	3	1	77	1	0	3	1	24	2	3	30	2	3	3	3	3	0	4	6	0
.28304082	83.695648	-.95104676	39.8347901527379	0	3	1	77	2	0	3	3	35	3	0	66	2	2	0	3	4	0	5	3	0
-1.1086204	65.108696	-.91078669	39.836482582897	0	3	0	77	1	0	1	1	20	1	0	26	2	1	2	3	5	0	4	6	1
-4.1930633	23.913044	2.1087215	39.8382162575638	0	3	0	76	1	0	3	3	25	1	3	32	2	1	2	3	4	0	4	5	1
.34543577	84.528992	-.66922605	39.8438006563294	0	3	0	79	3	0	3	2	27	2	0	33	1	1	2	3	2	0	4	6	0
.61400175	88.115944	-1.0718271	39.8466515702993	0	3	0	86	2	0	3	2	25	2	3	32	2	1	2	1	4	0	5	6	0
.31016883	84.057968	.65935749	39.8587640197068	0	3	0	76	2	0	3	2	21	1	0	27	2	1	1	1	4	0	5	6	0
-2.4460261	47.24638	-.38740528	39.8587640197068	0	3	1	68	2	0	3	2	38	2	3	43	2	1	2	2	3	0	4	6	0
.76049232	90.072464	.055455897	39.8599017901517	0	3	1	80	2	0	3	1	25	2	0	31	1	1	3	3	4	0	5	5	0
.55974573	87.391304	.13597611	39.8599017901517	0	3	0	85	2	0	3	1	36	1	0	43	2	1	2	2	6	0	5	2	0
-2.6142192	45	.33727664	39.8599017901517	0	3	0	75	1	0	3	1	29	1	0	35	1	1	2	3	4	0	4	2	0
.77405632	90.253624	.7398777	39.8599017901517	0	3	1	82	1	0	3	1	30	2	3	36	1	1	2	4	5	0	4	5	0
-.22967646	76.847824	1.0619586	39.8599017901517	0	3	0	69	4	0	3	1	20	2	0	26	2	1	2	1	4	1	6	5	0
-.16456929	77.717392	.45805696	39.8616853366083	0	3	0	75	2	0	3	2	30	2	0	36	2	1	1	2	6	0	4	5	0
.3698504	84.855072	-.58870584	39.8638667319937	0	3	0	75	1	0	3	1	24	1	0	55	1	4	2	2	3	0	5	6	0
.087720446	81.08696	-.62896591	39.8638667319937	0	3	1	78	1	0	1	1	23	1	1	57	2	2	2	3	4	0	4	6	0
.50548977	86.666664	1.1424788	39.8672763576016	0	3	0	72	2	0	3	1	19	1	3	26	1	1	2	2	4	1	5	5	0
.20165743	82.608696	-.62896591	39.8706822432532	0	3	0	82	1	0	3	1	16	1	1	22	2	1	1	2	4	0	5	6	0
.89613169	91.884056	-.42766538	39.8736882993918	0	3	1	81	1	0	3	1	23	1	0	29	2	1	2	3	5	1	5	6	0
.97209007	92.898552	-.83026648	39.8858396250924	0	3	1	74	2	0	3	2	33	1	0	21	2	3	2	2	5	0	4	6	0
.6248529	88.260872	.21649633	39.8881179144467	0	3	1	83	2	0	3	1	38	2	3	45	1	1	0	1	4	1	5	6	0
-.27579346	76.231888	-.58870584	39.8881304803978	0	3	0	71	2	0	3	3	33	2	0	38	2	1	2	3	4	0	4	5	0
-.45483762	73.840584	-.91078669	39.8927489559741	0	3	1	71	2	0	3	3	19	1	0	22	1	1	2		4	0	4	3	0
-.22696309	76.884064	-.22636485	39.8950487090739	0	3	0	70	2	0	3	1	28	1	3	34	2	1	1	2	4	1	5	4	0
-.23781428	76.739136	-.91078669	39.8970682704625	0	3	0	79	2	0	3	3	34	2	0	40	2	1	2	2	3	0	4	3	0
-.085898116	78.76812	-1.0718271	39.9065167652238	0	3	0	68	2	0	3	3	22	1	0	27	1	1	2	3	8	0	5	5	0
-.30020866	75.9058	.41779685	39.9069038506582	0	3	1	75	2	0	3	1	21	1	0	32	1	3	2	2	5	0	4	5	1
.068730853	80.833336	-.30688506	39.9080001617177	0	3	1	71	1	0	3	1	30	1	1	35	1	1	2	3	2	0	5	6	0
-.12387729	78.260872	-.95104676	39.9179768285604	0	3	1	70	3	0	3	2	29	3	3	35	2	1	1	2	5	1	5	6	0
-1.4205912	60.942032	-1.0718271	39.9207624366591	0	3	0	65	2	0	3	1	34	2	0	38	2	1	2	2	5	0	5	2	0
-.57420075	72.246376	-.50818563	39.9244492280804	0	3	1	78	1	0	3	1	30	1	3	36	1	1	2	2	7	1	5	6	0
.35357359	84.63768	-1.0718271	39.9244492280804	0	3	0	79	2	0	3	2	27	2	3	60	2	2		2	3	0	6	0	0
.53261775	87.028984	-.87052655	39.9301711811423	0	3	0	82	2	0	3	1	24	1	3	54	2	2	2	3	6	0	4	6	0
.46751115	86.159424	-.18610474	39.9394425384527	0	3	0	77	2	0	3	3	35	2	0	41	1	1	1	3	4	0	5	4	0
.43495756	85.72464	-.58870584	39.939694666328	0	3	0	83	1	0	3	1	35	2	0	41	1	1	1	1	2	0	5	6	0
.315595	84.13044	-.87052655	39.9517882940032	0	3	1	76	2	0	3	3	23	2	3		1	1	1	0	8	0	6	3	0
-.16728207	77.68116	-.79000634	39.9517882940032	0	3	0	87	2	0	3	1	33	2	1	39	2	1	2	3	4	1	5	4	0
.81474829	90.797104	-.46792549	39.9517882940032	0	3	0	84	2	0	3	2	19	2	1	26	2	1	2	2	4	0	5	6	0
-.35446465	75.18116	-.9913069	39.9517882940032	0	3	0	76	2	0	3	2	37	1	0	43	2	1	1	1	3	1	5	6	0
-.24324045	76.666664	.17623621	39.9559511542448	0	3	1	68	1	0	3	1	20	1	3	32	2	3	2	3	4	0	4	2	0
-.54707277	72.608696	-.50818563	39.9559511542448	0	3	1	70	1	1	1	2	22	1	0	27	2	1	2	2	3	0	5	1	0
-.51994479	72.971016	-.14584464	39.9580099338303	0	3	0	76	2	0	3	2	19	2	0	25	1	1	2	2	3	0	4	3	0
.54346895	87.173912	-.26662496	39.9585875490394	0	3	0	79	2	0	3	1	20	2	0	26	1	3	2	2	8	1	5	3	0
-.1455797	77.971016	-.025064319	39.9585875490394	0	3	0	75	2	0	3	3	21	2	0	27	1	1	2	3	4	0	4	3	0
-.90787393	67.789856	-.14584464	39.9585875490394	0	3	1	70	2	0	3	2	26	1	0	31	2	1	3	4	5	0	3	3	0
-.14015409	78.04348	.7398777	39.9585875490394	0	3	0	78	1	0	3	1	22	1	3	28	1	1	1	2	4	1	5	4	0
-1.2496858	63.224636	2.4308023	39.9585875490394	0	3	0	72	2	0	3	2	19	2	1	24	1	1	2	2	6	1	5	5	0
.59229934	87.826088	-.91078669	39.9682336637628	0	3	1	77	2	0	3	2	41	1	0	47	2	1	2	3	4	0	3	6	0
-.031642705	79.492752	-.18610474	39.9717186254107	0	3	0	85	2	0	3	1	32	1	0	38	1	1	1	2	3	0	5	4	0
-.92686349	67.536232	2.3100219	39.9722350437154	0	3	0	72	2	0	3	1	28	2	1	33	2	1	2		4	0	6	4	0
-2.5111332	46.376812	.61909741	39.9788373342172	0	3	0	74	1	1	1	1	23	2	3	28	2	1	1	1	4	1	5	6	0
.63027853	88.333336	.015195789	39.9788373342172	0	3	1	82	1	0	3	2	20	2	1	26	2	1	0	1	7	0	5	6	0
-.72611696	70.217392	-.74974626	39.9792841815316	0	3	1	73	2	0	3	2	21	1	3	33	2	3	2	3	4	0	4	6	0
.50006419	86.5942	1.222999	39.9808872319807	0	3	0	73	2	0	3	3	30	2	3	35	1	2	2	3	6	0	3	6	0
.28304082	83.695648	-.74974626	39.9820941148403	0	3	0	79	2	0	3	2	28	2	0	34	2	1	2	2	4	0	4	3	0
.8011837	90.615936	-.9913069	39.9871061929773	0	3	0	81	2	1	3	3	19	2	0	23	2	1	1	1	5	1	5	1	0
.53261775	87.028984	-.9913069	40.0004430633427	0	3	1	79	1	0	3	1	17	1	3	45	2	2	1	3	3	0	5	4	0
.66283208	88.76812	-.46792549	40.0022144060127	0	3	0	71	2	0	3	2	37	1	3	44	1	1	3	2	4	0	4	5	0
-3.2761402	36.15942	-.50818563	40.0091899581247	0	3	0	78	2	0	2	1	21	1	2	27	1	1	2	1	5	0	5	0	0
-.1184517	78.333336	.98143834	40.0168545359898	0	3	1	68	2	0	3	2	24	1	3	29	1	1	2	1	4	1	6	3	0
-.54978561	72.572464	-.66922605	40.0176361128235	0	3	0	77	2	0	3	3	19	2	0	25	2	1	2	3	4	0	5	6	1
-1.1872916	64.057968	-.91078669	40.030096132785	0	3	0	74	2	1	1	1	31	2	0	37	2	1	2	2	5	0	5	5	0
-.16728207	77.68116	-.50818563	40.0448047165373	0	3	0	79	2	0	3	1	21	1	0	28	2	1	2	3	3	0	5	6	0
.10399667	81.304344	-.66922605	40.0448047165373	0	3	1	69	1	0	3	2	28	1	0	32	2	1	2	2	6	0	6	3	0
.95581323	92.68116	.86065805	40.0451429454182	0	3	0	74	2	0	3	1	26	2	0	32	2	1	2	2	5	0	5	6	0
-.1130261	78.4058	.33727664	40.0466746317215	0	3	0	85	2	0	3	1	20	3	0	26	1	1	2	2	2	0	6	1	0
-1.3283563	62.173916	.17623621	40.0466746317215	0	3	0	74	2	0	3	2	19	2	0	25	1	1	2	2	4	0	5	6	0
-.46026379	73.768112	-.34714517	40.0466746317215	0	3	1	78	1	0	3	1	21	1	1	27	2	1	1	1	5	1	5	2	0
1.0914526	94.492752	-.025064319	40.0475611433082	0	3	0	84	2	0	3	1	40	2	3	46	2	1	2	3	6	0	3	1	0
.15282705	81.95652	.49831709	40.0478250841272	0	3	0	78	2	0	3	3	19	1	0			4		1	4	0	5	4	0
.64655477	88.55072	.015195789	40.0478250841272	0	3	0	72	2	0	3	2	26	1	0	42	2	3	1	3	3	0	5	2	0
.81474829	90.797104	-.30688506	40.0478250841272	0	3	1	73	1	0	3	1	18	2	0	24	2	1	2	3	3	0	5	3	0
.68453395	89.057968	-.065324426	40.0533928551018	0	3	1	75	2	0	3	3	22	1	1	28	1	1	2	3	2	0	6	3	0
-.8075009	69.130432	-1.1120872	40.0573695316351	0	3	1	72	2	0	3	2	33	2	1	39	1	1	2	1	2	1	4	6	0
.61400175	88.115944	-.79000634	40.0579626467592	0	4	1	73	2	0	3	1	24	2	0	29	1	1	2	3	4	1	5	4	1
.42953196	85.652176	-.50818563	40.0619802923788	0	4	0	81	2	1	1	2	32	2	0	38	2	1	2	2	4	0	5	4	0
.35899919	84.710144	1.6658602	40.0646698730386	0	4	0	78	2	0	3	2	23	2	0	29	1	1	1	3	4	1	4	4	0
-.658297	71.123192	-.66922605	40.0746831495534	0	4	0	75	1	0	3	1	23	2	3	38	1	1	2	3	3	0	4	6	0
-1.5589436	59.094204	-.87052655	40.0746831495534	0	4	0	72	1	0	3	2	26	2	0	32	2	1	2	3	5	1	5	6	0
.84187627	91.159424	2.5113225	40.0753249275673	0	4	0	82	2	0	3	3	29	1	0	37	1	1	1	2	5	0	5	4	0
.39697838	85.217392	.69961762	40.0761358993432	0	4	1	77	1	0	3	2	23	1	3	74	1	2	1	1	6	0	6	1	0
.082294278	81.014488	-1.031567	40.077588563125	0	4	0	70	2	0	3	1	17	1	3	45	2		1	1	5	0	5	2	0
-1.1031948	65.18116	2.7126229	40.0801381685482	0	4	0	69	3	0	3	2	29	3	3	34	2	1	3	3	5	1	5	5	0
-1.7624028	56.376816	-1.1120872	40.0809252197675	0	4	0	76	2	0	3	3	22	1	3	53	2	2	2	3	4	0	4	6	0
-.99197012	66.666672	-.42766538	40.0842161983587	0	4	1	67	1	0	3	1	19	2	3	60	2	2	1	2	3	0	4	2	0
-.74781936	69.927536	.21649633	40.0859540337205	0	4	0	77	2	0	3	1	22	2	0	28	2	1	1	1	4	0	6	6	0
.67368275	88.91304	-.70948613	40.0902690393501	0	4	1	72	2	0	3	2	26	2	3	58	2	2	1	2	4	0	4	3	0
.78490752	90.398552	-1.1120872	40.0982872183732	0	4	1	76	2	0	3	2	32	2	0	38	2	1	2	3	5	0	4	6	1
-.97569388	66.884056	-.42766538	40.0982872183732	0	4	1	80	2	0	3	1	31	2	0	37	2	1	1	1	12	1	4	2	1
-1.5101132	59.74638	.13597611	40.1010953115579	0	4	0	75	2	0	3	1	36	2	3	41	2	1	1	1		0	3	6	0
-.34632623	75.289856	-.30688506	40.1092857111774	0	4	0	69	1	0	3	1	31	1	0	36	2	1	2	3	6	0	5	5	0
1.0209198	93.55072	-.38740528	40.116449903998	0	4	1	85	1	0	3	1	28	1	1	34	2	1	3	3	6	0	3	6	0
-.28121963	76.159416	.90091813	40.1335480874392	0	4	1	77	2	0	3	1	32	1	1	38	1	1	1	3	5	0	5	2	0
-.89430994	67.971016	.21649633	40.1337390647892	0	4	1	74	1	0	3	1	20	2	3	45	1	4	3	4	6	0	2	2	0
-.10760108	78.478256	-.58870584	40.1446951833394	0	4	1	75	1	0	3	1	22	1	0	30	2	1	2	2	4	0	4	2	0
-.83462888	68.768112	.37753674	40.1533227914934	0	4	1	73	2	0	3	1	20	1	3	25	2	1	1	1	4	0	5	4	1
1.1023039	94.63768	.13597611	40.1558066066767	0	4	1	83	2	0	3	1	28	1	2	34	2	1	1	1	4	0	5	5	0
.21793422	82.826088	-.87052655	40.155931029419	0	4	1	73	2	0	3	1	37	2	0	44	2	1	1	3	4	1	4	4	0
-1.4911237	60.000004	1.58534	40.155931029419	0	4	0	69	2	0	3	2	24	1	0	29	2	1	2	3	4	0	4	4	0
.99379241	93.188408	-.87052655	40.1587015001754	0	4	1	72	2	0	3	2	34	2	0	40	2	1	1	1	6	0	5	2	0
.72793871	89.63768	-.025064319	40.1665452437871	0	4	1	72	2	1	3	2	32	3	0	37	2	1	2	3	3	0	5	4	0
.17995504	82.31884	.33727664	40.1665452437871	0	4	1	72	1	1	1	1	37	1	3	43	2	1	1	1	4	0	5	6	0
-.13472906	78.115936	-.34714517	40.1673433523839	0	4	1	78	1	0	3	2	33	2	0	39	2	1	1	3	6	1	3	3	0
.72793871	89.63768	-.79000634	40.1710335373094	0	4	0	73	1	0	3	3	25	2	0	31	2	1	2	2	4	0	5	6	0
-.4873912	73.4058	-.38740528	40.1710335373094	0	4	0	74	2	0	3	1	23	1	0	35	2	4	1	2	4	0	5	0	1
1.167411	95.507248	-.9913069	40.1783630734318	0	4	0	73	1	0	3	1	33	1	3	38	2	1	3	4	4	0	3	6	0
-1.2062809	63.804348	.015195789	40.1845638686176	0	4	1	73	5	0	3	1	30	1	3	39		3	1	1	3	0	6	4	0
.95581323	92.68116	-1.031567	40.1845638686176	0	4	1	88	2	0	3	2	41	2	0	47	2	1	2	1	4	0	6	2	0
-.5877648	72.065216	-.83026648	40.1977706408448	0	4	1	80	2	0	3	1	16	2	0	50	1	2	1	2	5	0	6	1	0
.77134347	90.217392	-.66922605	40.1990954814662	0	4	1	74	1	0	3	1	21	1	3	27	2	1	3	3	5	0	5	6	0
.89613169	91.884056	-.025064319	40.1990954814662	0	4	1	74	1	0	3	1	19	1	0	26	2	1	2	3	3	0	5	6	0
.060592458	80.72464	-.70948613	40.1991960275162	0	4	0	79	1	0	3	3	29	1	0	35	2	1	2	3	4	0	5	4	0
-.042493902	79.347824	1.1827389	40.2009956427896	0	4	0	74	2	0	3	1	38	2	0	54	2	4	3	2	3	0	5	6	0
-.37345424	74.927536	-.58870584	40.2098830664779	0	4	0	77	2	0	3	1	31	1	0	37	2	1	1	1	4	0	5	4	0
.90427005	91.992752	-.9913069	40.2129918511214	0	4	1	79	1	0	1	1	16	1	0	22	1	1	3	4	6	0	5	6	0
.99921805	93.260872	-.87052655	40.2142278459947	0	4	1	69	2	0	3	3	18	2	0	23	1	1	2	1	6	0	6	4	0
-.72611696	70.217392	-.87052655	40.2234948931847	0	4	1	69	2	0	3	1	37	2	3	71	1	2	1	3	5	0	4	5	0
-2.1042149	51.811592	.33727664	40.2273583748674	0	4	0	74	1	0	3	1	29	1	3	35	2	1	2	3	4	0	3	6	0
.36442479	84.782608	.7398777	40.2355494516913	0	4	0	81	2	0	3	3	20	2	1	26	2	1	2	2	3	0	4	6	0
-.41957125	74.3116	-1.1523473	40.2362873135488	0	4	0	73	2	0	3	2	36	3	3	43	2	1	1	1	4	0	5	6	0
.12569964	81.594208	-.26662496	40.2362873135488	0	4	1	82	2	0	3	1	34	2	0	41	1	1	2	2	4	0	4	4	0
.019900475	80.18116	-.66922605	40.2379550643195	0	4	1	66	3	0	3	1	27	2	0	32	2	1	3	2	7	0	4	1	0
-2.1367681	51.376812	.90091813	40.2406647654536	0	4	0	77	1	1	1	1	25	1	0	31	2	1	2	3	4	1	4	4	0
.96666443	92.826088	-.42766538	40.2425783422489	0	4	1	77	2	1	3	3	23	1	3	29	1	1	1	1	2	1	6	2	0
-.053345095	79.202896	1.5450798	40.2436551276945	0	4	0	74	2	0	3	2	26	1	0	32	2	1	2	1	5	1	4	4	0
.25320062	83.297104	-.22636485	40.2525064881975	0	4	0	77	2	0	3	2	33	2	0	39	1	1	1	1	7	1	6	4	0
-.18898447	77.391304	-.58870584	40.259067693873	0	4	0	79	1	0	3	3	20	1	0	26	2	1	2	3	3	0	4	4	0
.23963661	83.115944	-.95104676	40.2673819394834	0	4	0	71	1	0	3	2	29	1	3	34	1	1	1	1	8	0	5	3	0
-1.1601636	64.420288	-.065324426	40.2825885231062	0	4	0	76	2	0	3	3	28	1	0	35	2	1	1	3	5	0	5	5	0
.6357041	88.4058	1.7866405	40.2833772214635	0	4	1	68	1	0	3	1	23	1	3	46	2	2	2	2	5	0	5	4	0
.6953851	89.202896	-.50818563	40.2847384075235	0	4	0	77	1	0	3	3	30	1	1	33	1	1	3	3	2	0	5	6	0
.43495756	85.72464	.13597611	40.2876816976822	0	4	0	77	1	0	3	2	17	2	0	86	1	2	0	2	4	0	6	4	0
1.167411	95.507248	-.91078669	40.2888927789861	0	4	1	76	2	0	3	2	31	1	0	38	2	1	1	1	6	0	4	6	0
.2504878	83.260872	-.91078669	40.2925968532229	0	4	0	74	2	0	3	2	43	1	3	39	1	3	2	3	4	0	4	6	0
.72251314	89.565216	1.222999	40.2927541111933	0	4	1	73	1	0	3	2	36	1	0	42	2	1	2	3	3	0	5	6	0
-.22425085	76.920288	-1.1120872	40.308345742293	0	4	1	70	1	0	3	3	25	1	0	55	1	2	1	3	2	0	5	3	0
.39697838	85.217392	-1.0718271	40.3162669785446	0	4	0	81	1	0	3	2	24	1	0	31	1	1	1	2	4	0	5	2	0
-.40600783	74.492752	2.8334033	40.3176606198661	0	4	0	78	1	0	3	1	27	1	3		1	3	1	3	5	0	4	4	0
.038890067	80.434784	-.70948613	40.3234135376407	0	4	0	75	2	0	3	1	18	1	0	24	1	1	2	1	6	1	5	2	0
-3.1432133	37.934784	-.70948613	40.3234135376407	0	4	0	79	1	0	3	1	20	1	1	26	1	1	1	2	6	1	6	4	0
.70081073	89.27536	.17623621	40.3300473892409	0	4	1	87	2	0	3	1	19	2	1	26	1	1	2	2	3	1	6	6	0
.19623183	82.536232	.78013784	40.3316528274072	0	4	1	73	2	0	3	2	21	2	3	27	1	1	2	2	2	1	5	4	0
.67368275	88.91304	1.4242996	40.3325328564237	0	4	0	89	2	0	3	1	26	2	0	33	1	1	2	3	5	0	5	6	0
.41325518	85.434784	-.025064319	40.3325328564237	0	4	1	78	2	0	3	2	20	1	0	26	2	1	2	2	3	0	5	2	0
-.79122353	69.347832	2.6723628	40.3325328564237	0	4	0	78	3	0	3	1	38	3	3	44	1	1	1	1	4	0	6	4	0
-.0099403132	79.782608	.21649633	40.3325328564237	0	4	1	72	2	0	3	2	28	1	2	34	1	1	2	3	2	0	5	6	0
.91240847	92.101448	.94117826	40.3325328564237	0	4	1	73	2	0	3	2	35	1	1	40	2	1	2	3	3	0	4	5	0
.32102001	84.202896	.33727664	40.3325328564237	0	4	1	79	1	0	3	1	28	1	0	34	1	1	1	1	4	0	5	2	0
.27219021	83.550728	.94117826	40.3325328564237	0	4	0	79	2	0	3	1	26	2	0	33	2	1	1	1	3	1	5	6	0
.35357359	84.63768	2.7528832	40.3325328564237	0	4	0	86	2	0	3	1	13	2	1	20	1	1	1	1	6	1	6	2	0
-.24324045	76.666664	.82039791	40.3325328564237	0	4	0	74	1	0	3	2	19	1	3	25	1	1	2	3	5	0	4	3	0
.049741264	80.579712	-.83026648	40.3346267254277	0	4	1	84	1	0	3	2	16	2	0	22	2	1	2	3	3	0	4	2	0
-.30834705	75.797104	-.30688506	40.3541659225329	0	4	1	82	2	0	3	1	17	1	0	23	2	1	2	3	5	0	4	3	0
-1.3175051	62.318844	.095716007	40.3541659225329	0	4	1	72	1	0	3	1	21	1	3	48	2	2	1	2	6	0	5	6	0
-.81835157	68.985512	.69961762	40.3569373165085	0	4	0	77	1	0	3	1	36	1	0	42	2	1	1	0	4	0	6	5	0
.28846699	83.76812	2.1087215	40.3618927411212	0	4	0	78	2	0	3	2	36	2	2	41	2	1	0	0	4	0	4	6	0
-.45755044	73.804352	-.74974626	40.3623838807999	0	4	0	79	2	0	3	3	29	1	0		1	1	1	2	4	1	3	4	0
1.1348574	95.072464	-.66922605	40.3632083455586	0	4	1	85	2	0	3	1	21	1	0	27	2	1	2	3	3	0	4	6	0
.66283208	88.76812	.015195789	40.375188933839	0	4	0	72	1	0	3	1	19	1	0	25	1	1	2	3	3	0	5	2	0
-1.0950564	65.289856	-.30688506	40.3789846069325	0	4	1	81	2	0	3	1	19	2	3	31	2	3	1	3	3	0	5	4	0
.64655477	88.55072	-1.0718271	40.3789846069325	0	4	1	81	2	0	3	1	27	2	3	34	2	1	2	2	3	0	5	6	0
.73878992	89.782608	-.22636485	40.3799956695132	0	4	1	78	2	1	1	1	15	1	0	21	1	1	2	2	6	0	4	2	0
-1.7624028	56.376816	.86065805	40.3815665303533	0	4	0	74	2	0	3	2	20	1	0	26	2	1	2	2	3	0	5	1	0
-.68542498	70.760872	2.4710624	40.3815665303533	0	4	0	69	2	0	3	1	23	1	3	28	1	1	2	3	2	0	5	3	0
-2.785125	42.717392	-.58870584	40.3815665303533	0	4	0	68	1	0	1	1	15	1	0	21	1	1	2	1	6	1	6	1	0
-.47111499	73.623184	-.74974626	40.3815665303533	0	4	0	73	2	0	3	1	25	2	0	30	2	1	1	3	5	1	5	2	0
.15825266	82.028984	-.87052655	40.3815665303533	0	4	1	68	2	0	3	3	23	2	0	26	2	1	1	1	5	1	6	3	0
-1.4178784	60.978264	-.58870584	40.3815665303533	0	4	1	75	2	1	1	1	23	3	3	35	1	3	1	1	3	0	6	1	0
-.27036843	76.304344	-1.031567	40.3815665303533	0	4	1	68	2	0	3	1	22	1	0	28	2	1	2	2	5	1	5	6	0
.028038872	80.289856	1.222999	40.3853715219739	0	4	0	84	2	0	3	2	30	1	0	37	2	1	2	1	6	0	5	5	0
-2.2751203	49.528988	.69961762	40.3876501435137	0	4	1	68	2	0	3	1	28	2	0	51	1	2	2	1	3	0	4	5	0
-1.1248972	64.891304	.29701653	40.3876501435137	0	4	1	70	1	0	3	2	25	1	1	31	1	1	2	1	5	1	5	3	0
-.1455797	77.971016	-.91078669	40.391443374655	0	4	0	81	2	0	3	1	16	1	0	26	1	1	2	1	7	0	6	2	0
.093145475	81.159416	.17623621	40.3956091269682	0	4	0	71	2	0	3	3	23	1	0	29	2	1	1	1	3	0	5	6	0
.03075167	80.326088	-.62896591	40.3964612933998	0	4	1	73	2	0	3	1	29	2	0	35	2	1	2	2	4	0	6	5	0
-1.0597901	65.760872	-.18610474	40.3991004336396	0	4	1	72	2	0	3	3	20	2	3	47	1	2	1	3	3	0	5	2	0
.65469313	88.659416	.7398777	40.4069216692733	0	4	0	79	1	0	3	1	26	1	0	31	2	1	2	1	4	1	6	5	0
-.85633075	68.478264	-.38740528	40.4096688796253	0	4	0	78	2	0	3	2	25	2	3	29	2	3	1	2	5	0	6	0	0
-.14015409	78.04348	-.9913069	40.4096688796253	0	4	0	70	2	0	3	3	30	2	3	35	2	1	2	1	3	0	6	4	0
-.73968095	70.036232	1.4645597	40.4157960231971	0	4	0	65	2	0	3	2	24	3	3	63	1	2	2	3	5	0	5	4	0
.45123437	85.942032	1.3840394	40.4194323944501	0	4	1	84	1	0	3	1	30	1	3	37	2	1	1	1	4	1	4	5	0
-1.4884112	60.036232	-.26662496	40.4194323944501	0	4	1	58	2	0	3	1	39	1	0	43	2	1	2	3	6	0	4	6	0
-1.1059077	65.144928	-.79000634	40.4198886430934	0	4	0	72	1	0	3	1	16	1	3	56	2	2	1	2	4	1	4	4	0
-1.3717608	61.594208	-.58870584	40.4198886430934	0	4	0	75	3	0	3	2	18	2	2	24	1	1	2	2	2	0	5	4	0
-.51994479	72.971016	.82039791	40.4242870410701	0	4	0	82	2	0	3	2	21	2	0	28	2	1	2	3	5	0	5	2	0
-.22967646	76.847824	-.87052655	40.4367967972009	0	4	0	67	2	0	3	2	27	2	0	32	2	3	3	3	3	0	4	6	0
-1.9224578	54.239128	-1.1120872	40.439212535179	0	4	1	74	1	0	3	1	15	1	0	25	2	1	2	1	4	0	6	6	0
.50548977	86.666664	-.91078669	40.4484926328291	0	5	0	77	2	0	3	3	28	2	0	34	2	1	3	4	3	0	4	0	0
.75235391	89.963768	-.025064319	40.4513992575096	0	5	0	82	2	0	3	2	40	3	0	47	2	1	2	3	4	0	5	3	0
-.35717744	75.144928	2.1087215	40.4560237443461	0	5	1	75	1	1	3	2	28	1	3	34	2	1	2	1	4	1	4	6	0
.74421549	89.855072	1.222999	40.458265359479	0	5	0	79	2	0	3	3	30	2	0	38	2	1	1	3	5	0	4	3	0
-1.3934635	61.304348	1.8269006	40.4744953625495	0	5	1	81	2	0	3	1	20	1	3	26	1	1	2	2	3	0	5	3	0
.59772491	87.898552	-.50818563	40.4744953625495	0	5	1	70	2	0	3	3	20	2	0	42	2	1	1	3	7	0	6	3	0
.20165743	82.608696	-.79000634	40.4777488760792	0	5	0	82	1	0	3	1	18	3	0	25	1	1	2	1	7	0	5	2	0
.63299131	88.369568	-.62896591	40.4791829162377	0	5	0	78	2	0	3	1	24	1	0	30	1	1	3	3	3	0	4	6	0
.62214011	88.22464	-.46792549	40.4791829162377	0	5	0	69	1	0	3	1	20	1	0	30	2	1	2	2	4	0	4	5	0
.26405123	83.442024	-.70948613	40.4832690740999	0	5	1	85	1	0	3	2	36	1	0	43	2	1	3	4	4	0	2	6	1
-1.8302227	55.471016	-.95104676	40.4859194856127	0	5	1	77	2	1	3	1	37	2	3	24	2	1	2	3	5	0	4	5	0
.15282705	81.95652	-.14584464	40.488414504241	0	5	0	77	2	0	3	2	42	2	1	48	2	1	2	1	6	1	5	0	0
.4458082	85.86956	1.3840394	40.5004396795294	0	5	1	76	1	1	1	1	23	1	0	29	2	1	3	3	4	1	5	3	1
1.199964	95.942024	-.79000634	40.5019133471173	0	5	1	74	1	0	3	2	34	1	0	40	2	1	2	3	3	0	5	6	0
.18538064	82.391304	-1.1120872	40.506998438308	0	5	0	75	1	0	3	1	24	1	0	30	2	1	3	2	4	0	4	6	0
-.18898447	77.391304	-.26662496	40.5073085749828	0	5	1	77	1	1	1	1	33	2	0	39	2	1	2	2	4	0	4	6	0
.56245857	87.427536	-.025064319	40.5093035302319	0	5	0	76	2	0	3	3	25	2	0	31	1	1	2	1	5	0	5	5	0
.93411088	92.391304	-.58870584	40.5100891823321	0	5	0	70	1	0	3	2	32	2	3	37	1	1	2	2	4	0	5	5	0
-1.1113333	65.072464	.94117826	40.5102082708846	0	5	0	62	1	0	3	2	24	2	3	29	1	1	1	2	7	0	5	5	0
.75506669	90	-1.0718271	40.5147569823712	0	5	1	74	1	1	3	1	22	1	0	28	2	1	2	3	3	0	5	5	0
-.25137883	76.557968	-.66922605	40.5152448312587	0	5	1	72	2	0	3	2	24	1	0	28	2	1	1	1	4	0	5	5	0
.98836684	93.115944	1.58534	40.5157080220727	0	5	1	76	2	0	3	2	24	2	0	30	2	1	2	3	4	1	4	6	0
1.0426228	93.840584	-.74974626	40.5163345089471	0	5	0	75	2	0	3	1	27	2	0	30	2	1	2	3	4	1	4	6	1
-.047919497	79.27536	.57883728	40.5179959663004	0	5	1	81	2	0	3	1	28	2	3	34	1	1	2	3	8	0	5	2	0
.6248529	88.260872	.13597611	40.5220760220949	0	5	1	86	1	0	3	1	24	1	3	30	2	1	2	2	6	0	3	5	0
-1.708147	57.101452	-.46792549	40.5264093508799	0	5	1	72	1	0	3	1	30	1	0	35	2	1	3	3	5	0	4	4	0
-.97569388	66.884056	1.987941	40.5434925265496	0	5	0	72	2	0	3	1	23	1	0	29	2	1	2	3	5	0	5	4	0
.022613274	80.217392	.37753674	40.5456025605214	0	5	0	78	2	0	3	2	25	2	0	31	1	1	2	2	4	0	4	6	0
.61128891	88.079712	-.62896591	40.5578062141615	0	5	1	81	2	0	3	1	37	1	0	43		1	3	3	5	1	4	4	0
.42953196	85.652176	-.66922605	40.5589959260468	0	5	1	76	1	0	3	1	25	1	0	31	1	1	2	2	5	0	5	4	0
.84187627	91.159424	.055455897	40.5602523430679	0	5	1	75	1	0	3	2	35	2	1	41	2	3	3	3	4	0	4	4	0
1.2704973	96.884064	-.42766538	40.5612100537017	0	5	1	77	1	0	3	3	24	2	0	30	1	1	2	3	3	0	3	6	0
.98836684	93.115944	-.30688506	40.5612100537017	0	5	0	78	2	0	3	1	31	2	2	37	2	1	2	2	3	0	6	6	0
.98836684	93.115944	1.0619586	40.5612100537017	0	5	1	75	1	0	3	1	16	1	0	22	2	2	2	1	5	0	4	3	0
1.1348574	95.072464	-.22636485	40.5612100537017	0	5	1	81	1	1	1	2	21	1	2	28	1	1	2	2	5	0	6	3	0
.049741264	80.579712	.13597611	40.5612100537017	0	5	0	85	1	0	3	3	18	1	2	24	2	1	2	3	3	0	6	4	0
.16910385	82.173912	-1.0718271	40.5663338183069	0	5	1	76	2	0	3	1	24	1	3	28	1	1	2	1	7	0	5	3	0
-.061483495	79.0942	-.38740528	40.5685382402606	0	5	1	73	1	0	3	2	20	1	3	44	2	2	0	1	4	0	6	6	0
-1.7515521	56.521736	-1.0718271	40.5692375134707	0	5	0	74	1	0	3	2	20	1	0	27	2	1	2	1	4	0	6	6	0
.63027853	88.333336	-.38740528	40.5776115468565	0	5	1	74	1	0	3	1	26	1	0	32	2	1	3	3	5	0	4	6	0
.46751115	86.159424	.49831709	40.5821648320079	0	5	1	81	2	0	3	2	21	2	3	50	1	2	1	1	7	0	5	5	0
.16367882	82.101456	.21649633	40.582234522107	0	5	1	78	2	0	3	3	20	2	0	26	2	1	2	3	3	0	5	6	0
-.18898447	77.391304	-.79000634	40.584445600427	0	5	1	76	2	0	3	2	43	2	2	48	2	1	2	3	4	1	3	6	0
1.1348574	95.072464	-.79000634	40.5887186903949	0	5	0	83	2	0	3	3	26	1	0	32	2	1	3	3	4	0	3	6	0
.8473013	91.23188	-.70948613	40.5897418010894	0	5	1	81	1	0	3	3	28	2	3	50	2	2	2	2	4	0	4	6	0
-.1455797	77.971016	-.18610474	40.5921432872323	0	5	0	85	3	0	3	2	32	1	0	38	2	1	2	3	4	0	4	3	0
1.0697502	94.202896	-.38740528	40.593259910323	0	5	1	76	2	0	3	1	26	2	1	32	2	1	1	1	5	0	5	6	0
.85815251	91.376808	1.58534	40.593259910323	0	5	0	77	1	0	3	2	29	1	3	37	2	1	1	2	4	1	5	6	0
.56517136	87.463768	-.5484457	40.5935261704784	0	5	1	71	1	0	3	2	44	1	0	49	2	1	2	2	4	0	4	4	0
.65469313	88.659416	-.66922605	40.6055976442655	0	5	0	81	2	0	3	3	19	2	0	45	2	2	2	3	4	1	5	6	0
-.25951725	76.449272	-.5484457	40.6056206776932	0	5	1	72	2	0	3	1	17	2	0	23	1	1	2	3	5	1	5	5	0
-.57962638	72.173912	.33727664	40.6056206776932	0	5	0	70	2	0	3	2	18	2	2	24	1	1	2	3	3	0	5	5	0
.47293618	86.23188	1.2632592	40.6078253395575	0	5	0	80	1	0	3	2	25	1	0	31	2	1	2	3	3	0	5	6	0
-2.0933633	51.956524	-.26662496	40.6082199688729	0	5	0	76	1	0	3	1	22	2	0	28	1	1	1	1	5	0	5	6	0
.20708303	82.68116	-.025064319	40.6084257904376	0	5	0	86	1	0	1	1	28	1	3	34	1	1	1	0	3	0	6	5	0
.68996012	89.13044	1.0216985	40.6170477971774	0	5	1	75	2	0	3	3	26	2	3	32	2	1	2	3	4	0	3	6	0
.17995504	82.31884	-.79000634	40.6170477971774	0	5	0	80	2	0	3	1	17	1	3	32	1	1	1	1	7	1	5	2	0
.082294278	81.014488	-.42766538	40.621576037563	0	5	0	69	2	0	3	1	21	1	0	26	2	1	2	3	4	0	4	5	0
.60857612	88.04348	-.50818563	40.624435919722	0	5	1	74	1	0	3	1	26	1	0	31	2	1	2	3	3	0	3	3	0
.95038766	92.608696	-1.1120872	40.6299740213236	0	5	1	71	2	0	3	3	42	2	1	47	2	1	2	1	4	0	5	6	0
-1.0109597	66.413048	-.025064319	40.6306618311025	0	5	0	76	2	0	3	1	37	2	0	43	2	1	1	1	5	1	4	1	0
-.13744129	78.079712	1.1424788	40.6355976171623	0	5	0	84	1	0	3	2	30	2	3	37	2	1	2	2	4	0	4	4	0
.47836235	86.304352	-.025064319	40.6380488824043	0	5	1	77	2	0	3	2	39	3	3	45	1	1	2	3	2	1	5	6	0
1.0534741	93.985512	1.1022187	40.6425580958949	0	5	1	84	2	0	3	2	21	2	1	27	2	1	2	3	5	0	5	6	0
.8473013	91.23188	-.70948613	40.6452170223766	0	5	1	76	2	0	3	3	19	1	3	25	2	1	1	1	5	1	6	3	0
-1.3229311	62.246376	-1.1120872	40.6476233968483	0	5	1	78	1	0	3	2	31	1	0	37	2	1	2	2	5	0	4	6	0
-.65287197	71.195648	1.4242996	40.6510285695253	0	5	0	75	2	0	3	1	32	1	2	37	2	1	1	3	4	0	4	4	0
.46208555	86.08696	-.95104676	40.6531958006465	0	5	0	75	2	0	3	2	26	1	0	35	2	1	1	1	4	0	5	6	0
.60857612	88.04348	1.8269006	40.6582113140727	0	5	1	77	2	0	3	2	20	2	0	26	1	1	2	3	3	1	3	6	0
.93953645	92.463768	-.74974626	40.6608174792345	0	5	1	81	1	0	3	3	24	1	0	30	2	1	3	2	4	0	4	5	0
-1.0923437	65.326088	-.87052655	40.6608174792345	0	5	1	77	1	0	3	1	28	1	0	34	2	1	2	3	4	0	5	6	0
.64112973	88.478264	-.22636485	40.6626161621129	0	5	0	77	1	0	3	1	16	1	0	23	2	1	2	3	3	0		3	0
.72793871	89.63768	-1.1523473	40.6669904928791	0	5	0	80	3	0	3	1	23	2	0	29	2	1	2	1	6	1	5	2	0
1.3952855	98.550728	-.95104676	40.668287007911	0	5	0	71	2	0	3	1	34	1	3	40	2	1	1	1	5	0	4	4	0
-1.1330357	64.782608	-1.1523473	40.668287007911	0	5	0	74	1	0	3	1	18	1	0	24	2	1	2	3	3	0	4	6	0
1.1050166	94.673912	.7398777	40.6696557612523	0	5	1	79	1	0	3	1	22	2	1	28	1	1	2	3	3	0	5	4	0
.24777502	83.22464	.61909741	40.6696557612523	0	5	0	76	2	0	3	1	24	2	3	27	1	1	3	2	5	0	5	3	0
-1.0028213	66.521744	3.1152241	40.6696557612523	0	5	0	78	2	0	3	3	22	1	0	28	1	1	2	2	5	1	5	5	0
-.70170176	70.54348	.29701653	40.6696557612523	0	5	1	72	2	0	3	1	27	1	3	32	1	1	1	1	3	1	6	1	0
1.1619854	95.434784	-.87052655	40.6725887083911	0	5	0	68	1	0	3	3	31	1	0	36	2	1	3	4	5	0	3	3	0
.60857612	88.04348	-.66922605	40.673644168213	0	5	0	87	2	0	3	1	29	2	0	35	2	1	2	3	4	0	4	5	0
-.10217491	78.550728	1.1827389	40.673644168213	0	5	1	80	1	0	3	1	23	2	0	54	1	2	1	2	5	0	5	3	0
-.24324045	76.666664	.25675642	40.6737937105284	0	5	1	74	1	0	3	1	20	2	0	26	2	1	3	4	4	0	3	5	0
.94767487	92.572464	-.9913069	40.6764178976637	0	5	1	72	2	0	3	2	39	1	0	45	2	1	1	1	4	0	5	6	1
1.1864005	95.760872	-.5484457	40.6774616949743	0	5	0	80	2	0	3	2	31	2	0	37	2	1	1	2	6	0	4	4	0
.3807016	85	.015195789	40.6790243748087	0	5	1	75	1	0	3	2	21	1	0	27	2	1	3	3	4	0	4	4	0
.12027346	81.521736	-.66922605	40.6866330366397	0	5	0	80	2	1	3	1	25	1	0	32	2	1	1	1	6	1	5	2	0
.6818217	89.021744	-.91078669	40.6866330366397	0	5	0	72	2	0	3	1	22	1	3	50	1	2	1	1	3	0	6	4	0
.16639104	82.13768	-.5484457	40.6938292539361	0	5	0	79	2	0	3	1	27	3	3	33	1	1	3	3	4	0	4	4	0
-.59047699	72.028992	2.4308023	40.6950434789211	0	5	0	79	1	0	3	1	30	1	3	36	2	1	1	1	4	0	4	6	0
-.21882468	76.99276	-.74974626	40.7008788887577	0	5	0	75	1	0	3	3	25	1	0	26	1	1	2	1	6	0	5	4	0
1.1592726	95.398552	-.9913069	40.7039734665188	0	5	1	80	1	0	3	2	21	1	0	28	1	1	2	1	5	0	5	6	0
.6357041	88.4058	-.83026648	40.704300451752	0	5	0	83	2	0	2	2	29	2	0	36	2	1	1	1	5	1	6	4	0
.60315055	87.971016	-.87052655	40.7182850738678	0	5	0	77	1	0	3	3	27	1	0	33	2	1	2	2	3	0	4	5	0
.14468923	81.847832	-.70948613	40.7211554996371	0	5	0	75	3	0	3	2	26	1	0	31	2	1	2	3	4	0	4	4	0
1.2325182	96.376816	-.30688506	40.7243677767923	0	5	0	84	3	0	3	3	24	3	3	32	2	1	2	2	5	0	4	4	0
.12298626	81.557968	-1.0718271	40.7325421414827	0	5	0	72	1	0	3	2	22	2	0	27	2	1	1	1	7	1	6	3	0
.7170881	89.49276	-.50818563	40.7358648389296	0	5	1	74	1	0	3	1	36	1	0	41	1	1	3	4	3	0	4	2	0
1.199964	95.942024	-.74974626	40.7468691371666	0	5	1	74	1	0	3	1	21	1	3	30	2	1	2	2	5	1	5	6	0
.72793871	89.63768	-.79000634	40.7523027892246	0	5	0	74	2	0	3	1	34	2	0	40	2	1	2	2	4	0	4	4	0
.46751115	86.159424	-.50818563	40.7582214384875	0	5	0	72	2	0	3	2	24	1	0	25	2	3	2	3	5	0	3	5	0
.82559949	90.942032	-.38740528	40.7605097132556	0	5	0	73	2	0	3	1	32	1	3	32	2	1	2	1	5	0	5	5	0
.27219021	83.550728	-.18610474	40.7608072050535	0	5	0	73	2	0	3	1	19	2	0		2	1	3	3	4	0	5	5	0
-.30292144	75.869568	1.4242996	40.7692487061339	0	5	1	76	2	0	3	2	20	1	3	51	1	2	1	1	3	0	4	3	0
-.60946661	71.775368	-.30688506	40.7712989294853	0	5	1	76	2	0	3	3	41	2	0	47	1	1	2	2	4	0	3	4	0
.20165743	82.608696	-.83026648	40.7751229996324	0	5	0	75	1	0	3	1	29	1	0	33	1	1	2	0	5	1	5	2	0
.27761582	83.623192	-.87052655	40.7766482588751	0	5	0	70	2	0	3	2	19	1	0	24	2	1	1	1	3	0	6	2	0
.2803286	83.659424	-.66922605	40.7780601503583	0	5	0	82	2	0	3	1	20	1	0	27	1	1	2	1	5	1	6	4	0
.33187121	84.347824	-.87052655	40.7790876852406	0	5	0	76	1	0	3	2	22	1	3	30	1	3	2		5	0	6	6	0
-.33004946	75.507248	-.83026648	40.7862182092577	0	5	1	76	2	0	3	1	27	1	0	33	2	1	2	3	3	0	3	6	0
.47293618	86.23188	-.18610474	40.7889732710096	0	5	1	78	1	0	3	1	20	1	0	25	1	1	2	2	3	0	5	6	0
.53804338	87.101448	-.87052655	40.7989241418009	0	5	0	69	2	0	3	3	20	1	0	25	1	1	1	1	4	0	6	4	0
.14740145	81.884056	-.95104676	40.8025489807716	0	5	0	76	2	0	3	1	19	1	3	43	1	2	0	0	7	0	6	2	0
.29117924	83.804344	.86065805	40.8041443119496	0	5	1	75	2	0	3	1	30	2	0	36	1	1	2	3	4	1	6	4	0
1.086027	94.420288	.015195789	40.805377821546	0	6	0	76	1	0	3	3	31	5	0	37	1	1	3	4	2	0	5	6	0
.21793422	82.826088	1.0216985	40.8115036654976	0	6	0	78	2	0	3	3	34	2	3	40	2	1	1	1	5	0	5	6	0
.10942284	81.376816	-1.031567	40.8118861144822	0	6	1	84	1	0	3	1	34	1	0	40	2	1	3	3	6	0	3	5	0
-.16185649	77.753624	-.70948613	40.8148203644828	0	6	0	72	2	0	3	1	14	1	0	20	2	1	2	2	3	0	5	2	0
-.023504307	79.601448	-.46792549	40.8209555939477	0	6	1	71	3	0	2	1	17	2	1	58	1	2	1	2	3	1	5	3	0
.7062363	89.347824	-.79000634	40.8209555939477	0	6	1	72	1	0	3	2	36	1	0	41	2	1	3	3	5	0	1	5	0
-2.5057077	46.449276	-.025064319	40.8222546698698	0	6	0	66	2	1	3	1	28	2	3	57	2	2	1	1	7	1	5	4	0
.62756515	88.297096	-.79000634	40.8252746795401	0	6	1	75	1	0	1	2	22	1	0	28	1	1	2	3	4	0	5	5	0
.90155727	91.95652	-.58870584	40.8254896537375	0	6	0	78	2	0	3	1	20	1	3	58	2	2	2	2	5	0	2	6	0
.017187675	80.144928	-.42766538	40.8338356752272	0	6	1	85	2	0	3	1	20	1	0	27	1	1	1	2	3	0	5	6	0
.31830779	84.166672	-.66922605	40.8373498200044	0	6	1	69	2	0	3	1	22	2	0	27	1	1	2	1	4	0	4	5	0
-.75324494	69.855072	-.14584464	40.8405008617079	0	6	0	73	1	0	1	1	29	1	0	34	1	1	2	3	5	0	4	3	0
.85001469	91.26812	-.83026648	40.8490877091417	0	6	0	77	1	0	3	2	33	2	0	39	2	1	2	2	4	0	4	6	0
.69267231	89.166664	-.9913069	40.8558007743986	0	6	1	67	1	0	3	2	31	1	1	35	2	1	1	1	6	1	5	2	0
.35357359	84.63768	-.42766538	40.859277056743	0	6	0	81	1	0	3	3	29	1	0	35	1	1	3	3	4	0	4	6	0
-2.4514515	47.173916	2.9944437	40.8655306294147	0	6	1	75	1	0	3	1	25	1	1	31	1	1	2	3	8	0	5	1	0
.72793871	89.63768	.29701653	40.870919959392	0	6	0	77	2	0	3	1	26	2	1	32	2	1	2	3	4	0	5	6	0
-.20526126	77.173912	-.9913069	40.8858372413777	0	6	1	68	2	0	3	1	29	2	3	60		2	1	3	4	0	5	5	0
1.0480479	93.91304	-.38740528	40.8916048641875	0	6	0	77	2	0	3	2	32	1	0	38	2	1	3	2	4	0	4	6	0
-1.1031948	65.18116	-1.031567	40.9024783867661	0	6	1	78	1	0	3	3	22	1	3	55	1	2	2	3	5	1	4	6	0
.57059693	87.536232	-.26662496	40.9024783867661	0	6	1	82	2	0	3	3	14	1	0	35	1	2	2	3	4	1	5	4	0
-1.2686753	62.971012	-.38740528	40.9029359910041	0	6	0	69	2	0	3	1	37	2	0	42	2	2	1	3	5	0	2	4	0
-.94585311	67.282608	1.222999	40.9066092992209	0	6	0	77	2	0	3	1	20	1	2	26	2	1	2	2	5	0	5	4	0
-1.1710148	64.27536	3.3165245	40.9107566990247	0	6	0	82	1	0	3	2	19	3	3	25	1	2	2	3	5	0	5	1	0
-.54707277	72.608696	-.79000634	40.9155021030669	0	6	1	75	1	0	3	3	32	2	0	38	2	1	1	1	4	0	4	6	0
1.0317717	93.695656	-.87052655	40.9181594289503	0	6	1	77	1	0	3	1	40	1	0	46	2	1	3	4	5	0	2	6	0
-.4819656	73.478264	-1.031567	40.9391993963351	0	6	1	79	2	0	3	3	16	1	0	22	2	1	2	3	3	0	4	3	0
.00091088226	79.927536	.69961762	40.9479908613089	0	6	0	73	1	0	3	2	21	1	0	26	1	1	2	3	2	0	5	3	0
-.68813777	70.72464	-.38740528	40.9610976471596	0	6	1	84	1	1	1	1	39	2	2	45	2	1	1	1	5	1	6	1	0
-1.8410739	55.326088	.61909741	40.9688449686795	0	6	0	74	1	0	3	1	27	1	0	33	1	1	1	1	3	0	6	5	0
.48378739	86.376808	-.025064319	40.9730283973429	0	6	0	77	2	0	3	2	32	1	1	37	1	1	2	2	5	0	4	3	0
-2.4785795	46.811596	-.95104676	40.9748244694654	0	6	0	78	1	0	3	3	26	1	3	60		2		2	6	0	6	2	0
.68453395	89.057968	-.9913069	40.9797207026673	0	6	0	75	1	0	3	2	32	1	0	37	2	1	2	3	4	0	4	6	0
-.15100528	77.898552	-.38740528	40.9832529403736	0	6	0	81	2	0	3	1	22	1	0	30	2	1	1	2	4	0	5	6	0
.89070606	91.811592	-.26662496	40.9852692428845	0	6	0	79	1	0	3	2	29	2	0	35	2	1	2	2	5	0	2	6	0
-.21882468	76.99276	-.46792549	40.9854226418302	0	6	0	79	2	0	3	1	27	2	2	33	1	1	2	1	6	1	6	3	0
-.1130261	78.4058	.13597611	40.9876776645237	0	6	1	84	1	0	3	1	24	1	0	30	2	1	0	1	6	1	4	0	0
.72793871	89.63768	-.62896591	40.9896668691375	0	6	1	74	2	0	3	1	23	2	3	21	2	3	2	1	5	1	6	2	0
.20165743	82.608696	-.74974626	40.9940333826822	0	6	1	78	2	0	1	1	35	2	0	41	2	1	3	2	3	0	4	3	0
-1.2144194	63.695652	-.83026648	40.995130472586	0	6	0	73	2	1	1	1	15	2	3	18	1	3	2	1	3	0	6	0	0
-.57148796	72.282608	-.70948613	40.9976460852113	0	6	1	76	1	0	3	2	30	1	0	36	2	1	3	3	3	0	2	5	0
-.34090063	75.36232	-.26662496	40.9997517685939	0	6	1	79	2	0	3	2	30	1	0	32	2	3	2	4	3	0	4	5	0
-.20526126	77.173912	-1.0718271	41.0034504610388	0	6	0	77	2	0	3	2	15	1	3	21	2	1	2	2	4	0	6	6	0
-3.8648157	28.297102	-.9913069	41.0048762938374	0	6	0	81	1	0	3	1	21	1	0	27	1	1	2	3	4	0	5	6	0
.41054237	85.398552	-.83026648	41.0085963328667	0	6	1	77	1	0	3	2	31	1	3	37	2	1	1	1	5	1	5	6	0
1.086027	94.420288	.37753674	41.0305426245421	0	6	1	68	1	0	3	1	24	1	0	29	2	1	2	1	4	1	5	5	0
1.0534741	93.985512	-.42766538	41.0312317687639	0	6	1	76	1	0	3	3	23	1	2	30	2	1	1	2	4	0	4	5	0
.63027853	88.333336	-1.031567	41.0356749022167	0	6	1	73	2	0	3	1	19	1	3	43	2	2	1	2	4	1	5	5	0
.48378739	86.376808	-.91078669	41.0462001156382	0	6	1	82	1	0	1	1	25	1	0	32	1	1	1	1	7	0	5	3	0
.98294127	93.04348	-.74974626	41.0482280238023	0	6	0	80	1	0	3	1	27	1	3	36	2	3	3	4	4	0	4	3	0
-.56606239	72.355072	-.5484457	41.0493219312249	0	6	0	63	1	0	3	3	16	1	3	21	2	1	2	3	4	0	5	3	0
-.38973102	74.710144	.7398777	41.0499909626012	0	6	1	77	1	0	3	1	18	1	0	23	1	1	2	4	7	1	3	4	0
.9069829	92.028984	-.79000634	41.0560531851371	0	6	1	81	2	0	3	1	39	2	3	45	2	1	1	2	5	0	4	3	0
.95581323	92.68116	-1.1120872	41.0560531851371	0	6	1	83	1	0	3	1	15	2	0	21	2	1	2	3	4	0	5	5	0
.55974573	87.391304	-1.031567	41.0560531851371	0	6	1	79	1	0	3	1	21	1	0	27	2	1	2	3	4	0	5	3	0
.83102506	91.014496	-.91078669	41.0560531851371	0	6	1	84	1	0	3	2	30	2	3	36	2	1	2	1	5	0	4	5	0
-.57420075	72.246376	-.91078669	41.0560531851371	0	6	1	68	3	0	3	1	31	2	0	37	2	1	1	1	6	0	6	3	1
-.22696309	76.884064	.015195789	41.0575550998956	0	6	0	67	1	0	3	1	33	1	0	38	2	1	2	3	7	0	2	3	0
-.73154253	70.144928	-.62896591	41.0604716157543	0	6	0	82	1	0	3	1	24	2	1	30	2	1	2	2	6	0	5	6	0
1.3573064	98.04348	-.38740528	41.0623806198715	0	6	1	78	2	0	3	2	22	1	3	28	2	1	2	2	3	0	6	6	0
.76049232	90.072464	-.9913069	41.0630432098235	0	6	0	72	2	0	3	2	38	2	0	44	2	1	1	3	3	0	4	6	0
-.078746237	78.86364	1.8671607	41.076096900217	0	6	0	75	1	0	3	1	21	1	1	27	2	1	2	1	3	0	5	1	0
.34814802	84.565216	.37753674	41.0793333639459	0	6	1	78	2	0	3	1	38	3	0	43	2	1	2	2	5	1	4	1	0
.97209007	92.898552	-.30688506	41.0842740370176	0	6	1	75	2	0	3	1	32	2	0	38	2	1	2	3	5	0	5	6	1
.12027346	81.521736	-.30688506	41.0904665776465	0	6	0	80	1	0	3	2	30	1	0	37	2	1	1	1	4	0	4	5	0
.61942673	88.1884	-.9913069	41.1058402073282	0	6	0	75	2	0	3	1	31	1	3	39	2	3	2	3	4	0	4	6	0
-1.6077738	58.442032	1.0619586	41.1061000817292	0	6	0	82	2	0	1	1	24	2	0	20	2	1	2	3	4	0	6	1	0
-.68813777	70.72464	-.5484457	41.1089799574778	0	6	1	66	1	0	3	1	23	2	0	28	2	1	2	3	4	0	4	3	0
-.080473088	78.840576	-.91078669	41.1157884438074	0	6	1	71	1	0	3	3	19	1	3	38	2	3	1	3	3	0	5	6	0
.71166193	89.420288	-.83026648	41.1157884438074	0	6	1	81	1	0	3	2	34	1	0	42	2	1	3	4	4	0	3	6	0
-.21611246	77.028984	-.14584464	41.1256814252123	0	6	1	76	1	0	3	1	28	1	2	34	1	1	2	2	6	0	5	5	0
-.056057323	79.166672	2.1892416	41.1363889223678	0	6	0	82	2	0	3	3	21	2	3	28	2	1	2	2	4	0	4	3	0
.43495756	85.72464	-1.1523473	41.1549166531556	0	6	1	78	1	0	3	1	37	1	3	62	2	2	1	1	4	0	5	6	0
.53261775	87.028984	.17623621	41.1578305516242	0	6	1	78	2	0	3	1	27	2	0	33	2	1	1	1	5	0	5	5	0
-.46568882	73.695656	-.87052655	41.1605885397369	0	6	0	76	1	0	3	1	38	1	1	39	2	1	3	2	3	0	6	1	0
.041602865	80.471016	-.26662496	41.1856859282667	0	6	0	77	2	0	3	1	24	2	0	31	2	1	2	2	4	0	5	6	0
.79304588	90.507248	2.5918427	41.1863378574749	0	6	0	85	2	0	1	1	18	2	3	24	1	1	1	0	6	0	6	0	0
.64112973	88.478264	-.70948613	41.1925795049413	0	6	1	62	2	0	3	1	25	1	0	30	1	1	2	3	5	0	4	6	0
.79304588	90.507248	.86065805	41.1984941611483	0	6	0	78	2	0	3	1	22	1	1	35	2	3	3	4	3	0	5	3	1
-.1184517	78.333336	2.390542	41.1984941611483	0	6	0	76	2	1	1	1	23	3	0	28	1	1	2	3	8	0	5	4	0
-2.098789	51.88406	-.9913069	41.1986441513632	0	6	1	87	1	0	3	1	20	1	3	32	2	3	2	2	3	0	4	6	0
1.2162414	96.159424	.78013784	41.2006137406435	0	6	0	85	1	0	3	2	33	1	0	38	1	3	3	1	10	0	4	6	0
.84187627	91.159424	.015195789	41.2006529289765	0	6	0	71	2	1	3	2	22	1	0	31	2	3	3	4	4	0	3	5	1
-.74781936	69.927536	-.66922605	41.2019401798899	0	6	1	74	2	0	3	1	22	1	0	28	2	1	3	2	4	0	4	6	0
1.240656	96.485504	-.66922605	41.2058477138549	0	6	0	75	2	0	3	3	22	1	3	34	2	1	2	3	4	1	5	4	0
-1.1981428	63.91304	-.66922605	41.2058657357859	0	6	0	76	2	0	3	3	25	1	0	32	2	1	1	2	4	0	4	6	0
-.10217491	78.550728	-.62896591	41.2256407995928	0	6	1	73	1	1	3	1	24	1	0	30	1	1	2	3	3	1	4	4	0
.78762031	90.434784	-.025064319	41.2258097595287	0	6	0	82	1	0	3	3	29	1	3	28	2	3	2	3	6	0	4	6	0
.31016883	84.057968	-.83026648	41.2363875431402	0	6	0	68	2	0	3	1	30	1	0	35	2	1	2	2	3	0	5	4	0
.17995504	82.31884	-.38740528	41.2398990202089	0	6	0	72	2	0	3	3	22	1	1	27	2	1	2	2	3	1	4	6	0
.59229934	87.826088	.82039791	41.2423477766611	0	6	1	81	2	0	3	1	29	2	3	35	2	1	2	3	3	0	5	6	1
.99650526	93.22464	-.58870584	41.2593229258071	0	6	0	73	1	0	3	1	31	1	0	36	1	1	1	1	9	0	4	6	0
-.034355503	79.45652	-1.1523473	41.2593229258071	0	6	1	73	1	0	3	3	23	2	2	29	2	1	1	2	4	1	5	6	0
-.85090572	68.55072	-.26662496	41.2780046751956	0	6	1	75	1	0	3	1	22	1	0	58	1	2	1	1	4	0	6	2	0
.095858842	81.195656	-.74974626	41.2800167107829	0	6	0	84	1	0	3	3	26	1	3	32	2	1	2	3	4	1	4	3	0
.93953645	92.463768	3.3970449	41.2960354162478	0	6	1	85	1	0	3	1	18	1	3	66	1	2	0	0	3	1	6	0	0
.28304082	83.695648	-.74974626	41.2999148915453	0	6	1	71	2	0	3	2	27	1	0	32	2	1	2	3	4	0	4	5	0
-.44398701	73.985504	-.74974626	41.2999148915453	0	6	1	71	2	0	3	2	27	1	0	32	2	1	2	3	4	0	4	5	0
.060592458	80.72464	-.46792549	41.3029407148541	0	6	1	80	2	0	3	2	38	1	0	42	2	3	1	1	4	0	4	1	0
-1.1655892	64.347824	-.34714517	41.303687779819	0	6	0	78	1	0	3	3	30	1	3	43	1	3	3	3	4	0	4	4	0
.10942284	81.376816	-.79000634	41.3156540613936	0	6	1	79	1	0	3	1	20	1	3	26	2	3	2	3	5	0	4	6	0
.21522142	82.789856	-.10558453	41.3213048254564	0	6	0	75	3	0	3	3	35	2	1	41	2	1	3	4	4	0	3	3	0
-.17813328	77.536232	.37753674	41.3213048254564	0	6	0	69	1	0	3	3	16	2	1	21	1	1	2	3	4	0	5	3	0
-1.436868	60.72464	-.58870584	41.3491740148387	0	6	1	77	1	0	3	2	23	1	0	29	2	1	1	1	3	1	5	4	0
.31016883	84.057968	.69961762	41.3554630916492	0	6	1	69	1	0	3	1	28	2	3	33	1	2	2	3	6	1	4	0	0
.33729681	84.420288	-.95104676	41.3577049663521	0	6	1	74	1	1	3	2	24	2	3	23	1	1	1	1	8	0	5	3	1
1.2325182	96.376816	-.30688506	41.3582149146725	0	6	1	75	1	0	3	3	32	1	0	37	2	1	3	4	4	0	3	6	0
.78219467	90.36232	-.18610474	41.3674689803094	0	6	1	77	3	0	3	1	31	2	0		1	3	2	1	4	0	6	3	0
.46208555	86.08696	-1.031567	41.3757167876442	0	6	0	78	1	0	3	1	35	1	0	41	2	1	2	3	4	0	3	6	0
.86357808	91.449272	1.1827389	41.3794215047204	0	6	0	85	2	0	3	1	32	1	0	38	2	1	2	3	4	0	4	5	0
-1.0353749	66.08696	-.22636485	41.3794215047204	0	6	0	82	2	0	1	2	36	1	0	42	2	1	1	3	7	0	5	6	0
.038890067	80.434784	.5385772	41.3794215047204	0	6	0	82	2	0	3	2	19	2	1	25	1	1	2	3	7	0	5	5	0
1.0426228	93.840584	.78013784	41.3794215047204	0	6	0	76	2	0	3	2	29	1	2	34	2	1	2	2	5	0	5	4	0
.047028463	80.54348	-.91078669	41.3805006773147	0	6	0	70	1	0	3	2	24	2	0	30	2	1	2	2	4	0	5	5	0
.43495756	85.72464	-.50818563	41.3860662256982	0	7	0	76	1	0	3	1	30	1	0	36	2	1	2	3	3	0	4	6	0
-.85090572	68.55072	-.62896591	41.3881636116369	0	7	1	68	2	0	3	1	23	2	3	23	2	1	2	2	3	0	5	6	0
-.03706773	79.420296	-.18610474	41.3918268740136	0	7	1	71	2	0	3	2	34	2	0	39	1	1	2	2	2	0	5	5	0
.098571643	81.231888	.17623621	41.3918268740136	0	7	1	75	2	1	1	2	16	2	1	23	1	1	2	3	4	0	5	5	0
-1.3337822	62.101448	-.58870584	41.3918268740136	0	7	0	78	3	0	3	1	39	2	0	41	2	1	1	3	6	1	5	6	0
.38883999	85.108696	-.30688506	41.3972525724836	0	7	1	72	1	0	3	1	27	1	0	33	1	1	2	3	8	0	4	1	0
1.0968782	94.565216	-.50818563	41.3977599846655	0	7	0	70	3	0	2	3	23	2	2	28	2	1	2	2	3	0	5	6	0
.20165743	82.608696	-.87052655	41.3986340048461	0	7	1	79	1	0	3	1	24	1	0	31	1	1	2		3	0	6	3	0
.48650017	86.41304	-.79000634	41.4083605010049	0	7	0	79	1	0	3	1	21	1	0	26	2	1	2	3	3	0	4	6	0
1.1755494	95.615944	-.38740528	41.4239173406249	0	7	1	76	1	0	3	2	26	1	3	30	2	1	1	1	4	0	5	4	1
1.0290582	93.659416	-.18610474	41.4284548048116	0	7	0	80	1	0	3	1	43	1	0	49	2	1	2	1	4	0	4	4	0
-1.1493125	64.565216	-.58870584	41.438364111184	0	7	1	72	1	0	3	1	27	1	3	33	2	1	2	3	4	1	3	5	0
1.2650712	96.811592	-.70948613	41.4457709163255	0	7	1	75	2	0	3	1	29	1	0	28	2		2	3	4	1	5	5	0
.57330972	87.572464	-.91078669	41.4588118715774	0	7	1	72	1	1	1	1	19	2	0	24	1	1	2	1	5	0	5	6	0
.55974573	87.391304	1.3840394	41.4644994327208	0	7	0	85	1	0	3	2	25	2	0	31	2	1	1	3	4	1	4	5	0
-.50095522	73.22464	.17623621	41.4644994327208	0	7	1	74	2	0	3	2	32	2	0	37	1	1	2	3	4	0	5	6	0
-1.1059077	65.144928	-.50818563	41.4807762487508	0	7	1	80	1	0	3	3	20	1	0	26	2	1	1	1	3	1	5	6	0
.41868019	85.50724	1.3437793	41.4968279163937	0	7	0	76	1	0	3	3	23	1	2	28	2	1	2	3	4	1	5	4	0
-.85090572	68.55072	-.9913069	41.5012416190121	0	7	1	82	1	0	3	2	32	2	0	38	1	1	1	1	3	0	5	5	0
.84187627	91.159424	-.18610474	41.5111963481414	0	7	0	83	2	0	3	1	19	2	1	25	2	1	2	3	4	1	5	6	0
-4.5185981	19.565218	.82039791	41.5149865018458	0	7	1	79	3	0	3	1	25	3	3	31	2	1	1	2	6	1	6	6	0
-.49281681	73.333336	-.66922605	41.5149865018458	0	7	0	72	1	0	3	1	22	2	0	28	2	1	2	2	4	0	6	4	0
.20165743	82.608696	-.87052655	41.5149865018458	0	7	0	69	1	0	3	2	24	1	3	24	2	3	2	3	4	0	5	6	0
-.8427673	68.659416	1.0216985	41.5285793648585	0	7	1	71	1	0	3	1	23	2	0	28		1	1		7	0	6	2	0
.19080624	82.463768	.98143834	41.5285793648585	0	7	0	77	2	0	3	3	14	1	0	20	2	1	2	3	4	0	6	1	0
-1.1601636	64.420288	-.025064319	41.5338129512409	0	7	1	75	2	0	3	3	39	2	0	45	2	1	1	1	3	0	6	6	0
.98022842	93.007248	-.9913069	41.5424976284297	0	7	0	81	1	1	3	1	37	1	2	43	1	1	1	1	3	1	6	6	0
.54075617	87.13768	-.74974626	41.5425716287295	0	7	1	74	1	1	1	1	26	1	0	31	2	1	1	1	3	1	5	6	0
-1.0001085	66.557976	-.87052655	41.5425716287295	0	7	1	77	1	0	3	2	22	1	3	28	2	1	2	3	5	1	6	6	0
.48650017	86.41304	-.74974626	41.5575310308387	0	7	0	76	3	0	3	2	24	1	0	30	2	1	2	2	4	0	4	5	0
-.416859	74.347824	1.6256001	41.5909199312058	0	7	0	82	1	0	3	2	30	2	3	36	1	1	2	3	4	0	5	6	0
-.25409108	76.521744	-.79000634	41.5947721583469	0	7	0	76	2	0	3	2	19	1	0	28	1	1	2	0	5	0	5	2	0
-1.0842053	65.434784	.49831709	41.5947721583469	0	7	1	78	1	0	3	1	21	1	0	27	2	1	2	3	4	0	3	2	0
-2.603368	45.144928	1.1022187	41.5947721583469	0	7	1	79	1	0	3	2	25	1	3	31	1	1	2	2	4	1	5	4	0
.12027346	81.521736	2.4308023	41.5947721583469	0	7	0	73	2	0	3	1	17	2	3	24	1	1	2	1	6	1	4	2	0
.34814802	84.565216	-.58870584	41.6017269829212	0	7	0	76	1	0	3	1	27	1	0	33	2	1	2	2	5	0	5	5	0
.87442929	91.5942	-.9913069	41.6028731919108	0	7	0	83	2	0	3	2	33	2	0	39	1	1	2	2	3	0	5	1	0
1.0046437	93.333336	-.66922605	41.6042018265419	0	7	1	80	1	0	3	2	43	1	3	48	1	3	1	2	5	0	5	6	0
.31288162	84.0942	1.5450798	41.6042018265419	0	7	1	78	2	0	3	2	39	2	3	45	2	1	1	1	8	1	5	4	0
.15825266	82.028984	-.18610474	41.6278270318546	0	7	0	72	2	0	3	2	31	2	0	37	2	1	2	3	4	0	5	2	0
.12569964	81.594208	-1.031567	41.6286586267832	0	7	1	72	1	0	3	2	30	1	0	35	2	1	2	3	5	1	4	6	0
.91783404	92.173912	.82039791	41.6313649578843	0	7	1	75	1	1	3	1	28	1	0	34	2	1	2	2	4	0	4	4	0
.58687371	87.753624	-.83026648	41.6359201959355	0	7	1	74	1	0	3	2	33	1	0	28	2	1	2	1	5	0	5	6	0
.42953196	85.652176	-.83026648	41.6481519522248	0	7	1	73	1	0	3	3	21	1	0	23	1	1	1	0	9	1	6	0	0
-2.0797997	52.13768	-.18610474	41.6485217538144	0	7	0	67	2	0	3	2	28	2	3	65	1	2	2	2	5	0	4	3	0
-1.9088936	54.420292	.7398777	41.6560112936989	0	7	1	80	1	0	3	1	31	1	0	37	2	1	1	1	9	1	4	5	0
.21793422	82.826088	.94117826	41.6765033411395	0	7	0	70	4	1	3	2	24	1	3	55	1	2	1	2	4	0	5	6	0
.34814802	84.565216	2.7931433	41.6884492965961	0	7	1	85	2	0	3	1	21	1	3	27	1	1	1	1	3	1	5	2	0
1.0697502	94.202896	.055455897	41.6894359365778	0	7	0	77	2	0	3	2	28	1	2	34	2	1	2	1	3	0	5	5	0
.46751115	86.159424	-.83026648	41.6894359365778	0	7	1	75	2	0	3	1	26	2	3	23	1	1	2	0	8	0	5	2	0
.53804338	87.101448	.015195789	41.6894359365778	0	7	0	71	1	0	3	2	18	2	0	25	2	1	2	3	4	0	5	6	0
.75506669	90	-.34714517	41.6894359365778	0	7	0	79	2	0	3	2	30	2	0	36	1	1	2	2	5	1	5	2	0
-2.5111332	46.376812	.17623621	41.6894359365778	0	7	0	76	1	0	3	1	27	1	0	32	2	1	1	1	4	0	5	2	0
.087720446	81.08696	1.0619586	41.6935478444869	0	7	1	69	2	1	1	1	17	3	0	22	1	1	2	2	4	0	5	6	0
-.96484268	67.028984	1.4645597	41.7012883117381	0	7	1	86	1	0	3	1	17	1	1	23	1	1	1	1	4	1	6	5	0
-1.9197447	54.275364	.33727664	41.7102781757782	0	7	1	74	1	0	3	3	21	2	0	25	2	1	1	1	6	1	5	3	0
-2.2832587	49.420292	2.350282	41.736135208416	0	7	0	75	2	0	3	2	17	1	3	42	2	2	2	3	6	0	3	4	0
.18538064	82.391304	-.95104676	41.7380404627307	0	7	0	74	2	0	1	1	21	2	0	26	1	1	2	0	7	0	6	3	0
.29389203	83.840576	-.91078669	41.7380404627307	0	7	0	77	2	0	3	1	20	1	3	24	1	1	2	1	7	0	5	2	0
.9069829	92.028984	-.38740528	41.7605228572721	0	7	1	75	1	1	1	2	27	1	0	33	1	1	3	1	6	1	5	1	0
-.02079151	79.63768	1.6658602	41.7605228572721	0	7	1	68	1	0	3	2	30	2	3	35	2	1	2	1	5	1	5	4	0
-.43313581	74.130432	.41779685	41.7605228572721	0	7	0	67	2	0	3	1	17	2	0	22	1	1	2	3	4	1	5	6	0
.79304588	90.507248	-.62896591	41.7605228572721	0	7	1	68	1	0	3	3	26	1	3	31	1	1	2	1	4	0	4	5	0
.53804338	87.101448	3.437305	41.7693213541058	0	7	0	78	1	0	3	3	33	1	3	38	1	1	3	4	4	0	2	6	0
.23421101	83.04348	.90091813	41.779099572176	0	7	0	73	2	0	3	1	25	2	0	31	2	1	1	1	5	1	5	4	0
-.30292144	75.869568	-.22636485	41.7943667605787	0	7	1	72	1	0	3	1	22	2	3	29	2	3	2	2	3	0	6	2	0
.24506222	83.188408	-.91078669	41.7963255742018	0	7	1	78	1	0	3	1	28	1	3	34	1	1	1	1	6	1	5	2	1
1.199964	95.942024	-.95104676	41.8038949426185	0	7	1	73	1	0	3	3	24	2	0	58	2	2	1	3	3	0	3	6	0
-.70712733	70.471016	-1.0718271	41.8173722496921	0	7	0	76	1	0	3	2	28	1	0	34	1	1	2	3	3	0	3	6	0
-.0018019167	79.891304	.82039791	41.8197911149976	0	7	1	70	1	0	3	1	16	1	1	21	2	1	2	2	4	1	5	5	0
.87442929	91.5942	.095716007	41.8221146163761	0	7	0	72	1	0	3	2	31	1	0	37	1	1	2	2	9	1	4	5	0
-.89973551	67.898552	.61909741	41.8485030061358	0	7	0	80	1	0	3	1	20	1	1	27	2	1	1	1	3	0	5	6	0
.80932212	90.724632	-.50818563	41.8811543729145	0	7	0	71	1	0	3	1	27	1	0	32	2	1	2	3	5	0	2	5	0
-.56877518	72.31884	.055455897	41.8912854653158	0	7	0	79	2	0	1	1	30	2	1	36	2	1	3	3	5	0	3	6	0
.95852607	92.717392	-.70948613	41.8949759579917	0	7	0	77	2	0	3	2	28	2	3	30	1	1	2	3	4	1	5	4	0
-1.0842053	65.434784	1.6256001	41.9239065397797	0	7	1	78	2	0	3	1	19	3	1	25	1	1	2	3	4	0	4	4	0
.10399667	81.304344	.86065805	41.9465841990843	0	7	1	78	1	0	3	2	30	2	1	36	1	1	2	3	4	0	5	4	0
1.2894864	97.13768	-.83026648	41.9538276026874	0	7	1	81	3	0	3	1	23	3	1	29	1	1	2	1	6	0	5	4	0
.50548977	86.666664	-.26662496	41.9927819997061	0	7	1	82	2	0	3	1	33	2	0	40	2	1	2	3	3	0	6	5	0
-3.9326355	27.391306	2.9541836	41.9977879206485	0	7	0	78	2	0	3	1	42	1	3	47	2	1	1	1	5	0	5	6	0
-.95399094	67.17392	-.025064319	41.9977879206485	0	7	1	76	2	0	3	2	28	1	0	34	2	1	2	3	5	0	4	6	0
.23421101	83.04348	-.91078669	42.0077210371936	0	7	1	76	2	0	3	3	21	2	3	53	1	2	1	1	5	0	6	2	0
.16910385	82.173912	-.50818563	42.0115352514746	0	7	0	81	1	0	3	1	27	1	0	34	2	1	2	3	5	0	4	6	0
-.028929906	79.528984	-.30688506	42.0115352514746	0	7	1	69	1	1	3	2	25	2	0	30	1	1	2	1	6	0	6	3	0
.22335982	82.898552	1.3840394	42.0217910172399	0	7	1	73	2	0	3	1	27	1	3	32	1	1	2	3	5	1	5	6	0
-2.229003	50.144928	.86065805	42.0517798606861	0	7	0	79	1	0	3	1	19	1	1	25	2	1	2	1	5	0	3	4	1
.33458459	84.384064	.21649633	42.0533709184423	0	7	1	82	2	0	3	1	21	1	0	27	2	1	2	2	3	0	5	4	0
.8473013	91.23188	-.14584464	42.0658705079445	0	7	1	78	2	0	3	2	38	1	3	43	2	1	1	3	4	1	4	5	0
.63027853	88.333336	-.34714517	42.0731359601377	0	7	0	79	2	0	3	2	24	2	1	30	1	1	2	3	5	0	4	2	1
-1.0082475	66.449272	.57883728	42.1143162266387	0	7	1	69	1	0	3	2	35	1	0	40	2	1	3	4	6	0	4	1	0
.44038317	85.797104	-.74974626	42.1295995089508	0	7	1	79	2	0	3	1	33	1	2	39	1	1	1	1	5	0	6	6	0
.55974573	87.391304	-1.1523473	42.1368749309778	0	7	0	80	2	0	3	1	24	1	3	30	2	1	2	2	3	0	6	6	0
1.2325182	96.376816	-.62896591	42.1449978641847	0	7	1	71	1	1	1	1	26	2	2	32	1	1	3	1	6	0	3	5	0
.6953851	89.202896	.13597611	42.1449978641847	0	7	1	71	1	1	1	1	26	2	2	32	1	1	3	1	6	0	3	4	0
.080075026	80.984848	-.42766538	42.1516018676544	0	7	0	86	2	0	3	2	24	1	0	30	2	1	3	4	4	0	3	4	0
-1.2795265	62.826084	-.025064319	42.1516018676544	0	7	0	70	2	0	3	2	24	1	0	30	2	1	2	3	6	0	3	5	0
-3.0645425	38.985508	-.66922605	42.1518550278734	0	7	1	71	1	0	1	1	20	1	3	58	2	3	2	2	4	0	4	3	0
.27219021	83.550728	-.065324426	42.1529095710749	0	7	0	76	2	0	3	2	40	1	0	46	2	1	1	2	6	1	4	1	0
.41868019	85.50724	-.46792549	42.1676191565312	0	7	0	84	1	0	3	1	30	1	0	37	2	1	2	3	5	0	3	3	0
-.24595268	76.63044	-.18610474	42.2008908885055	0	7	0	75	1	0	3	1	33	1	0	39	2	1	2	3	4	0	4	2	0
.39697838	85.217392	-.22636485	42.2008908885055	0	7	1	76	1	0	3	2	38	2	0	43	2	1	2	1	3	0	5	2	0
-.015365912	79.710144	1.3437793	42.2115831610033	0	7	0	76	3	0	3	1	38	3	0	45	1	1	2	3	8	0	5	2	0
-.031642705	79.492752	-1.031567	42.2323076066495	0	7	1	63	1	0	3	2	40	1	0	46	2	1	3	4	3	0	3	5	0
.35628641	84.673912	.015195789	42.2562094460763	0	7	1	70	1	0	3	1	26	1	1	31	2	1	2	3	5	0	4	5	0
.31288162	84.0942	-.26662496	42.2877636878853	0	7	1	84	1	0	3	1	21	2	0	27	2	1	2	2	6	1	3	6	0
.43766978	85.760864	.13597611	42.3124220510223	0	7	0	81	1	0	1	3	23	1	0	29	2	1	3	3	5	0	4	5	0
.98836684	93.115944	.41779685	42.3143381380168	0	7	0	87	1	0	3	2	21	2	0	28	2	2	2	2	6	0	4	4	0
.89884502	91.920296	-.10558453	42.3143381380168	0	7	0	71	1	0	3	2	22	2	0	28	2	2	2	2	6	0	4	4	0
.51634157	86.8116	-.025064319	42.3237650459068	0	7	1	83	1	0	3	1	20	1	3	53	1	2	1	1	7	0	6	4	0
-5.9835052	0	.41779685	42.343484532346	0	7	1	71	2	0	3	2	42	1	0	32	2	1	2	3	4	1	4	2	0
.038890067	80.434784	.69961762	42.3438557300341	0	7	0	76	2	0	3	1	20	1	1	26	2	1	2	3	3	1	6	5	0
.038890067	80.434784	-1.0718271	42.3508283343485	0	7	1	68	1	0	3	2	31	1	3	58	2	4	1	1	2	0	5	6	0
.58687371	87.753624	-.42766538	42.3593360377027	0	7	1	72	2	0	3	2	17	2	1	22	2	1	2	1	4	1	5	6	0
1.2650712	96.811592	1.4242996	42.3616981549179	0	8	0	74	1	0	3	2	27	2	1	33	2	1	1	1	4	0	4	6	0
-1.0625035	65.724632	-.9913069	42.4212389102726	0	8	0	74	2	0	3	2	32	2	0	38	1	1	1	1	4	1	6	0	0
-.30020866	75.9058	-.74974626	42.4212389102726	0	8	0	71	1	0	3	2	24	2	0	30	1	1	1	2	5	0	5	1	0
-1.8926167	54.637684	.82039791	42.4222798908713	0	8	1	67	2	0	3	1	27	1	0	32	2	1	1	1	3	0	6	4	1
.81474829	90.797104	-1.0718271	42.4456336258647	0	8	1	83	1	0	3	1	18	1	3	24	2	1	1	1	4	1	4	6	1
.72793871	89.63768	.61909741	42.4545634510082	0	8	0	72	1	0	3	1	19	1	3	25	1	2	3	3	7	1	4	6	0
.29389203	83.840576	.45805696	42.4577263860363	0	8	0	83	3	0	3	1	32	2	0	38	2	1	1	3	3	0	5	3	0
.93411088	92.391304	-.87052655	42.4767294797065	0	8	1	78	2	0	3	1	24	1	0	30	2	1	2	2	3	0	4	5	0
-.10217491	78.550728	-.91078669	42.4851658006322	0	8	0	72	1	1	1	1	28	1	0	35	2	1	2	2	3	0	5	6	0
-.4819656	73.478264	1.1827389	42.485476806811	0	8	0	75	1	0	3	1	16	1	3	28	2	3	2	3	4	0	5	6	0
-2.763423	43.007244	2.8334033	42.485476806811	0	8	0	68	1	0	3	2	23	1	3	28	1	1	1	1	2	0	5	3	0
.7170881	89.49276	.57883728	42.4879535093306	0	8	0	75	2	0	3	2	28	1	0	33	2	1	1	1	5	0	5	5	0
.62214011	88.22464	-.50818563	42.4879535093306	0	8	1	82	1	0	3	3	23	2	3	35	2	3	2	3	4	0	4	6	0
1.3301784	97.68116	-.50818563	42.4879535093306	0	8	1	83	2	0	3	1	27	2	0	33	2	1	2	3	3	1	4	6	1
.15282705	81.95652	-.46792549	42.5065565032509	0	8	1	73	2	0	3	2	34	2	0	40	2	1	3	4	3	0	5	2	0
.12569964	81.594208	-.34714517	42.5310679107322	0	8	0	77	2	0	3	1	28	1	0	33	2	1	2	3	3	0	4	2	0
.61942673	88.1884	-.91078669	42.5400674368228	0	8	1	77	2	0	3	2	32	1	1	38	2	1	2	2	3	0	4	6	0
.86900425	91.521744	-1.031567	42.5584304110743	0	8	1	73	1	0	3	1	28	1	0	32	2	1	3	3	3	0	3	5	0
.50006473	86.594208	-1.031567	42.5598133359351	0	8	1	83	2	0	3	1	19	2	0	26	1	1	2	1	6	0	5	2	0
.29389203	83.840576	-.58870584	42.5938909468743	0	8	0	86	1	1	1	2	35	1	2	42	1	1	2	3	2	0	4	5	1
-.98111892	66.8116	-.70948613	42.6153096958265	0	8	0	71	2	0	1	2	42	2	0	47	2	1	2	3	3	0	4	5	0
-.43042299	74.166664	-.58870584	42.6280837341234	0	8	1	71	1	0	3	1	27	1	0	32	2	1	2	3	4	0	5	5	0
-.24866605	76.5942	-.5484457	42.6280837341234	0	8	0	76	1	0	3	3	21	1	3	33	1	4	2	3	3	0	5	5	0
-.40600783	74.492752	-.62896591	42.6311453825271	0	8	0	78	2	0	3	1	19	2	0	25	1	1	2	1	3	0	4	3	0
.082294278	81.014488	-.70948613	42.6319940911408	0	8	1	75	2	0	3	2	22	2	3	43	1	3	1	1	7	0	5	1	0
.87442929	91.5942	.7398777	42.6319940911408	0	8	1	80	1	0	3	1	16	1	0	22	2	2	3	2	4	0	6	2	0
.95038766	92.608696	-.065324426	42.6461262972696	0	8	0	81	1	0	3	2	31	1	2	38	1	1	2	3	3	0	5	6	0
.59772491	87.898552	.78013784	42.670805217054	0	8	0	75	1	0	3	1	37	1	0	43	2	1	2	3	8	0	5	4	0
-.9377147	67.391304	.37753674	42.6816050549392	0	8	1	78	1	0	3	1	26	2	0	32	2	1	2	2	8	1	5	3	0
-1.7298495	56.811596	-.18610474	42.692756260488	0	8	0	68	2	0	3	2	35	1	0	40	1	1	1	3	7	0	5	6	0
-1.1683021	64.311592	.13597611	42.6972152486388	0	8	0	73	2	1	1	2	27	2	0	33	1	1	2	1	5	0	6	3	0
.93953645	92.463768	.17623621	42.7011521375016	0	8	0	76	1	0	3	2	30	1	0	37	2	3	1	2	4	0	4	4	0
.6248529	88.260872	-.74974626	42.707376235102	0	8	0	79	1	0	3	2	21	1	0	61	1	2	2	3	5	0	4	6	0
-.9594171	67.101448	-.065324426	42.73151028856	0	8	1	81	1	1	3	2	21	2	0	27	1	1	1	2	3	0	6	6	0
.3508608	84.601448	-.83026648	42.7335233049211	0	8	0	78	2	0	1	2	17	1	0	23	2	1	2	3	5	1	4	5	1
1.1375703	95.108696	2.0684612	42.7389549113354	0	8	0	84	1	0	3	3	22	1	3	29	2	1	3	2	4	1	5	5	0
-.75867051	69.782608	.015195789	42.7438666153421	0	8	0	73	1	0	1	1	33	1	2	39	1	1	3	1	4	0	4	4	0
-1.1221844	64.927536	-.18610474	42.7601785649943	0	8	1	85	2	1	1	2	24	1	0	30	2	1	1	3	6	1	5	5	0
-4.3883843	21.304348	-.91078669	42.7765650603422	0	8	0	70	2	0	3	2	29	2	1	34	2	1	2	3	3	0	4	5	0
1.0371966	93.768112	-.26662496	42.7929976861534	0	8	1	80	1	0	3	1	20	1	0	26	2	1	1	2	5	1	6	6	0
-.37887982	74.855072	1.3437793	42.8041120511377	0	8	1	72	2	1	1	2	18	1	0	56	2	2	2	2	6	0	3	1	0
.51634157	86.8116	1.0216985	42.8041120511377	0	8	1	72	1	1	1	2	18	1	0	56	2	2	1	2	6	0	5	1	0
-.92143792	67.608696	-.30688506	42.8041120511377	0	8	1	69	2	0	3	1	25	2	2	30	1	1	2	3	6	0	5	3	0
.86086583	91.413048	-.5484457	42.8178728444606	0	8	1	85	2	0	3	3	25	2	0	36	2	1	1	1	4	1	5	3	0
.95581323	92.68116	1.1827389	42.8191289143793	0	8	1	78	1	0	3	2	25	1	0	31	2	1	2	2	5	1	4	6	0
1.2976248	97.246376	-.83026648	42.8206953677102	0	8	1	77	1	0	3	1	22	1	0	28	2	1	2	3	5	1	5	5	0
-1.5453796	59.275364	1.0216985	42.8452604587678	0	8	0	77	2	0	3	2	26	1	3	58	2	2	1	3	5	0	3	5	0
.29931819	83.913048	-.26662496	42.8646098261519	0	8	1	59	2	0	3	1	30	1	0	35	1	1	2	3	6	0	5	5	0
-.47111499	73.623184	-1.1523473	42.8677552547575	0	8	1	79	1	1	1	2	24	1	3	46	2	2	2	2	3	0	2	6	0
.5109154	86.739128	-1.031567	42.8959482965351	0	8	0	79	2	0	3	2	25	1	3	41	2	3	3	3	4	0	3	5	0
-1.0733541	65.579712	.69961762	42.9115193927036	0	8	1	51	1	0	3	2	24	2	2	29	2	1	2	1	4	0	6	2	0
-.5416472	72.68116	-.50818563	42.9213937292514	0	8	0	68	2	0	3	2	27	2	0	47	2	2	2	2	6	1	4	3	0
.038890067	80.434784	-.025064319	42.944441861951	0	8	0	77	1	0	3	2	23	1	0	29	2	1	3	3	4	0	3	2	0
.50548977	86.666664	-.91078669	42.9541133266798	0	8	0	79	2	0	3	2	23	2	0	29	2	1	1	2	4	0	4	1	0
.52719271	86.956528	-.50818563	42.9596791491316	0	8	0	72	2	0	3	2	31	2	0	36	2	1	3	3	4	0	4	6	0
.7415027	89.81884	-.50818563	42.9604230320063	0	8	0	75	2	0	3	1	16	2	3	34	1	3	1	2	4	0	5	6	0
1.167411	95.507248	-.18610474	42.9685417913969	0	8	1	74	1	0	3	2	26	2	3	32	1	1	2	3	3	0	4	2	0
-.72611696	70.217392	-.10558453	42.9871178616479	0	8	0	79	1	0	3	2	17	1	3	23	1	1	2	2	6	1	5	6	0
1.0046437	93.333336	-.74974626	43.0172371355763	0	8	0	77	2	0	3	2	24	1	0	30	2	3	2	3	5	0	4	6	0
1.3952855	98.550728	-.62896591	43.0172371355763	0	8	1	85	1	0	3	2	29	1	0	35	2	1	2	2	3	0	4	6	0
-.33547506	75.434784	.69961762	43.0193600533191	0	8	1	79	1	0	3	1	26	2	1	33	2	1	2	3	3	0	4	5	1
.87985545	91.666672	-.95104676	43.0740713055622	0	8	0	61	2	0	3	3	21	1	0	26	2	1	2	3	3	0	5	5	1
-.43584859	74.0942	.055455897	43.0754350646871	0	8	1	76	1	0	3	1	25	1	3	31	2	1	2	2	3	0	5	4	0
.79847151	90.579712	-.87052655	43.0981096362833	0	8	0	73	2	0	3	1	33	1	3	50	2	4	1	4	3	0	4	2	0
.44038317	85.797104	-.87052655	43.0985383321354	0	8	1	81	2	0	3	2	17	2	0	23	1	1	2	3	3	0	4	6	0
.45123437	85.942032	-1.0718271	43.1046045903734	0	8	1	79	1	0	1	1	16	1	0	29	1	1	1	1	8	0	5	3	0
.24777502	83.22464	.29701653	43.1046045903734	0	8	1	84	1	0	3	3	22	1	3	58	1	2	1	0	4	0	5	2	0
.57059693	87.536232	-.58870584	43.1093468573865	0	8	0	85	1	0	3	3	18	1	0	23	2	1	1	2	5	1	6	3	0
.29389203	83.840576	-.38740528	43.1120441103711	0	8	1	74	1	0	3	1	36	1	0	42	2	1	2	2	4	0	4	4	0
.0063364799	80	.21649633	43.1183779418069	0	8	0	77	2	0	3	2	34	1	2	40	2	1	1	1	5	0	4	3	0
.98836684	93.115944	-.66922605	43.1390053785106	0	8	1	75	2	0	3	2	18	1	3	60	1	2	3	4	6	0	3	2	0
-.32462385	75.579712	-.83026648	43.1469656435786	0	8	0	79	1	0	3	1	37	1	3		1	1	1	1	7	0	5	2	0
-.43856084	74.057976	.17623621	43.1546149663787	0	8	0	80	1	0	3	2	20	1	3	25	1	2	2	3	2	0	5	0	0
-.71526575	70.36232	-1.1120872	43.1611677985145	0	8	1	78	2	0	3	2	30	2	2	36	1	1	1	3	3	0	5	5	0
.20708303	82.68116	-.46792549	43.2107770766648	0	8	1	83	1	0	1	1	21	1	2	27	2	1	2	3	4	0	4	4	0
.11484843	81.44928	-.5484457	43.2246488550548	0	8	0	75	1	0	3	2	32	1	0	38	2	1	2	2	4	0	3	5	0
-.0072275144	79.81884	-.34714517	43.2426436761401	0	8	0	82	1	0	3	2	26	1	0	32	2	1	2	3	4	0	4	3	0
1.167411	95.507248	-.46792549	43.2440427120745	0	8	0	84	1	0	3	3	31	1	0	37	2	1	2	3	4	0	4	4	0
.84187627	91.159424	-.87052655	43.2475604136355	0	8	0	85	1	0	3	3	21	1	3	32	2	3	2	2	5	0	5	5	0
.58144814	87.68116	-.38740528	43.2593816076778	0	8	1	72	1	0	3	3	24	2	0	30	2	1	3	4	3	0	4	6	0
.89341885	91.847824	-.065324426	43.2767398864967	0	8	1	80	1	0	1	2	34	2	0	41	1	1	2	2	8	0	5	6	0
.47293675	86.231888	.29701653	43.2780004264079	0	8	0	79	2	0	3	1	31	1	0	37	2	1	2	2	4	1	4	3	0
-.41143343	74.420288	-.065324426	43.2916716174371	0	8	0	75	2	0	3	2	36	3	0	42	1	1	2	3	2	0	5	5	0
.50820315	86.702904	-.26662496	43.3040865456218	0	8	1	71	1	0	3	1	29	1	0	34	1	1	2	3	2	1	5	6	0
-.30292144	75.869568	.61909741	43.3082142857998	0	8	0	76	1	0	3	1	17	1	0	23	1	1	2	2	7	0	4	3	0
.49463856	86.521736	.5385772	43.3082142857998	0	8	0	70	1	0	3	1	40	1	0	45	2	1	1	1	4	0	3	6	0
-.28664467	76.08696	-.83026648	43.3121635508864	0	8	1	75	1	0	3	1	26	1	0	32	2	1	1	2	4	0	3	2	0
.06601806	80.797104	-.62896591	43.3121635508864	0	8	1	73	1	0	3	2	32	1	3	35	2	3	2	3	4	0	3	6	0
.41054237	85.398552	.57883728	43.3149668941993	0	8	1	78	2	0	3	2	29	1	3	35	2	1	2	2	4	0	5	6	0
.74421549	89.855072	.21649633	43.3298063463726	0	8	1	81	1	0	3	2	31	1	0	38	2	1	2	3	3	1	4	6	0
-.18898447	77.391304	-.79000634	43.3337815652461	0	8	1	74	2	0	3	1	16	2	0	27	2	1	2	3	4	0	5	5	0
.50006419	86.5942	-.62896591	43.377913272367	0	8	0	82	2	0	3	1	23	2	3	49	1	2	1	3	4	0	5	2	0
-.39515662	74.63768	-.38740528	43.3918381507582	0	8	1	70	1	0	3	1	21	1	3	26	2	1	2	2	6	0	3	4	0
-1.2171319	63.659424	-1.031567	43.3918381507582	0	8	0	70	1	0	3	3	29	1	0	23	2	1	1	2	4	1	5	5	0
.29389203	83.840576	.17623621	43.4183269024607	0	8	1	74	1	0	3	1	24	1	0	30	2	1	2	1	3	0	6	2	0
-.52537042	72.898552	2.4308023	43.4183269024607	0	8	1	72	2	0	3	2	28	1	3	34	1	1	1	1	3	0	6	5	0
.21793422	82.826088	1.0619586	43.4183269024607	0	8	0	71	1	0	3	1	37	1	0	41	1	1	1	1	4	0	5	3	0
.84187627	91.159424	-.9913069	43.452072413344	0	8	1	82	1	0	3	1	30	1	3	72	1	2	0	1	3	0	6	6	0
-.43856084	74.057976	-.79000634	43.4534074056121	0	8	0	79	2	0	3	2	21	2	0	56	2	2	2	1	3	0	5	3	0
-1.1710148	64.27536	1.1424788	43.4541561037128	0	8	1	75	2	0	1	1	30	2	3	36	2	1	1	1	6	1	5	6	0
.47836235	86.304352	1.6658602	43.4541561037128	0	8	1	70	2	0	3	2	30	2	0	36	2	1	1	1	6	1	4	5	0
.28304082	83.695648	-.065324426	43.4568951596526	0	8	0	78	1	0	3	1	32	1	0	38	2	1	1	1	4	0	5	5	0
-1.3120798	62.391304	-.58870584	43.4665826942287	0	8	0	67	1	0	3	2	27	1	3	32	2	1	3	4	3	0	4	6	0
.84187627	91.159424	-.87052655	43.510886477268	0	8	1	79	1	0	3	2	19	1	0	77	2	2	1	3	4	0	3	6	0
-.60675436	71.811592	-.50818563	43.5155306327162	0	8	0	76	1	0	3	1	33	2	3	37	2	3	2	3	4	0	5	5	0
.33729681	84.420288	.015195789	43.5890858703953	0	8	0	84	2	0	3	3	27	2	0	33	1	1	3	2	3	1	4	5	0
-2.1638958	51.014496	-.62896591	43.6292713428146	0	8	1	76	2	0	3	1	20	2	1	26	2	1	2	3	3	0	5	6	0
.093145475	81.159416	.65935749	43.6356585152669	0	8	1	75	1	0	3	2	36	2	0	42	2	1	2		4	0	6	3	0
.47022396	86.195656	1.0216985	43.6361518527756	0	8	0	75	1	0	3	2	29	1	3	69	2	2	1	4	4	0	3	4	0
.51634157	86.8116	-.065324426	43.6364911912569	0	8	0	76	1	1	1	2	33	1	0	39	2	1	2	2	5	0	2	6	0
-.86175692	68.405792	-1.031567	43.6543952712793	0	8	1	76	2	0	3	1	30	2	1	36	2	1	2	2	5	1	2	4	0
.72251314	89.565216	-.70948613	43.6655517560278	0	8	0	78	2	0	3	1	18	1	1	23	2	1	2	2	3	0	5	6	0
-.24595268	76.63044	.015195789	43.6921519922322	0	8	0	73	1	0	3	2	31	1	0	37	2	1	3	2	4	0	4	6	0
-.54435998	72.644928	-.10558453	43.7213935530823	0	8	0	82	2	0	3	2	18	2	0	24	2	1	2	3	4	1	4	6	0
.61400175	88.115944	-.58870584	43.7213935530823	0	8	1	74	1	0	3	2	30	1	3		1	3	2	3	5	0	3	6	0
-.075046919	78.913048	-.14584464	43.7466112730439	0	9	0	71	2	0	3	1	38	1	0	43	2	1	1	3	5	0	3	4	0
1.1457086	95.217392	1.7061203	43.7523698011676	0	9	1	68	1	0	3	3	22	1	2	27	2	1	2	3	6	0	5	4	0
.67910892	88.985512	-.87052655	43.755569794481	0	9	1	79	1	0	3	1	37	1	2	66	1	2	2	3	10	0	4	5	0
-.064195722	79.057976	-.79000634	43.7683496975433	0	9	0	78	1	0	3	2	20	1	3	64	2	2	2	2	1	0	3	6	0
.92868525	92.31884	-.26662496	43.7749045985598	0	9	1	79	1	1	1	1	16	1	0	21	2	1	2	3	3	0	4	5	0
.39426559	85.18116	-.5484457	43.7816266192985	0	9	0	71	2	0	3	3	24	1	0	56	1	4	2	2	2	0	5	6	0
.055166289	80.652168	.98143834	43.7911312046409	0	9	1	78	2	0	3	1	29	1	0	35	1	1	2	2	2	0	5	4	0
.96666443	92.826088	.015195789	43.7945337192957	0	9	0	74	2	0	3	1	37	2	0	43	2	3	2	3	6	1	2	6	0
-2.5708146	45.579712	.29701653	43.8387149382801	0	9	1	72	1	0	3	3	29	1	0	35	1	4	2	2	5	0	4	2	0
.22335982	82.898552	2.390542	43.8466804332721	0	9	0	78	2	0	3	2	21	2	3	27	1	1	2	2	4	0	4	5	0
.375276	84.927536	-.34714517	43.8624451593169	0	9	0	78	2	0	3	2	24	1	2	31	1	1	1	1	3	0	5	5	0
.47022396	86.195656	-.83026648	43.8709879922272	0	9	0	76	2	0	3	1	17	2	3	18	1	3	2	1	6	1	5	3	0
.33187121	84.347824	-1.031567	43.886095858405	0	9	1	77	2	0	3	1	24	2	3	35	1	3	2	3	3	0	5	6	0
-.14829248	77.934784	-.74974626	43.8938705993144	0	9	0	76	1	0	3	3	17	1	3	58	1	2	0	0	7	1	6	2	0
-.31377265	75.72464	.25675642	43.903735275222	0	9	0	67	2	0	3	2	25	1	0	55	2	2	2	3	4	0	5	0	0
-.03706773	79.420296	-.025064319	43.903735275222	0	9	1	76	1	0	3	3	26	1	0	50	2	2	1	2	4	0	6	2	0
-1.0842053	65.434784	-.66922605	43.9148177882196	0	9	1	70	1	0	3	1	30	1	3	35	2	3	3	4	4	0	4	6	0
1.0317717	93.695656	-.14584464	43.9262352258484	0	9	1	83	2	0	3	2	22	1	0	28	2	1	2	2	4	0	4	6	0
-.62031782	71.63044	-.66922605	43.9494939188492	0	9	1	74	2	0	3	2	21	3	0	51	1	2	1	1	5	0	4	6	1
-.73696816	70.072464	-.50818563	43.9761881277641	0	9	1	67	3	0	3	2	28	3	0	33	1	1	2	1	2	0	6	5	0
.46751115	86.159424	-.14584464	43.9931083603626	0	9	0	76	2	1	1	1	36	2	0	42	2	1	1	2	4	0	4	5	0
.35357359	84.63768	1.1424788	44.0222180500428	0	9	1	83	2	1	3	1	18	2	0	60	2	2	1	1	5	0	5	4	0
.36713761	84.81884	-.87052655	44.0267169870255	0	9	1	67	1	1	1	2	34	2	0	39	2	1	3	3	5	0	4	6	0
-.33004946	75.507248	-.26662496	44.0267169870255	0	9	1	67	1	1	1	2	34	2	0	39	2	1	2	3	5	0	4	6	0
-.68271214	70.797104	-.83026648	44.0267169870255	0	9	0	76	2	0	3	2	18	1	3	43	2	2	1	2	3	0	6	3	0
-.59590316	71.95652	-.70948613	44.0368879048935	0	9	0	57	2	0	3	1	29	2	3	32	2	1	2	3	5	0	4	5	0
.29931819	83.913048	-.83026648	44.0800485001798	0	9	0	82	2	0	3	2	30	2	0	37	1	1	1	1	7	0	5	2	0
.46208555	86.08696	-.70948613	44.0928212799074	0	9	1	71	1	0	3	3	17	1	0	25	1	3	2	3	2	0	4	4	1
-1.3853251	61.413044	.055455897	44.1178017359661	0	9	1	59	1	0	3	2	32	1	1	37	2	1	3	3	6	0	3	6	0
.16910385	82.173912	.29701653	44.1557809149937	0	9	0	68	2	0	3	2	26	2	0	31	1	1	1	1	3	0	5	2	0
-1.6294762	58.152176	-.26662496	44.1743096117643	0	9	1	73	1	0	3	1	34	1	2	40	2	1	2	2	4	0	4	4	0
.85815251	91.376808	-1.0718271	44.1871537446698	0	9	0	90	1	0	3	2	33	1	3	39	2	1	2		5	0	3	6	0
-1.1710148	64.27536	.015195789	44.2494226867462	0	9	0	67	2	0	3	2	31	2	3	38	1	3	1	3	3	0	5	3	0
.32644618	84.275368	-.74974626	44.265477863796	0	9	0	83	2	0	3	2	22	1	1	28	1	1	2	1	3	1	6	4	0
-.9132995	67.717392	.49831709	44.2712017714628	0	9	0	70	2	0	3	2	36	3	2	41	1	2	3	4	2	0	4	4	0
.33187121	84.347824	-.5484457	44.2735480665961	0	9	0	80	2	0	3	3	24	2	3	65	2	2	1	2	5	0	5	2	0
-.37887982	74.855072	-.5484457	44.2746222297932	0	9	0	70	2	0	3	1	29	3	3	59	2	2	1	3	5	0	4	2	0
.57059693	87.536232	-.87052655	44.2746222297932	0	9	0	81	2	0	3	1	16	2	3	68	1	2	2	3	2	0	5	4	0
-.63388234	71.449272	-.79000634	44.342953896788	0	9	1	68	1	0	3	2	30	1	0	35	2	1	1	3	3	0	5	4	0
-4.3449798	21.884058	.61909741	44.3443900139357	0	9	1	69	1	0	3	2	28	1	1	32	2	1	2	1	5	1	6	4	0
-1.2795265	62.826084	3.437305	44.3443900139357	0	9	1	73	2	0	3	2	22	2	3	27	2	1	0	0	2	1	5	6	0
1.0426228	93.840584	-.10558453	44.3648632076665	0	9	0	81	1	0	3	2	41	1	3	47	2	1	1	3	5	0	4	6	0
-1.9088936	54.420292	-.14584464	44.3668888741941	0	9	0	69	1	0	3	1	28	1	3	33	2	1	1	1	8	1	5	5	0
.90155727	91.95652	.82039791	44.370777356137	0	9	0	80	1	0	3	2	26	1	0	60	2	2	1	3	4	0	5	6	0
.47293675	86.231888	.7398777	44.3733687826394	0	9	0	74	2	0	3	1	41	2	0	47	1	3	2	3	7	0	5	3	0
.049741264	80.579712	.055455897	44.3968774152649	0	9	0	76	2	0	3	2	30	1	0	36	2	1	2	1	3	1	4	3	0
.93953645	92.463768	-.26662496	44.4212505832766	0	9	0	78	2	0	3	1	28	1	0	34	1	1	1	1	4	0	5	4	0
.5109154	86.739128	1.4242996	44.4212505832766	0	9	1	83	2	0	3	1	17	1	2	24	1	1	2	2	5	0	5	2	0
-1.0516522	65.86956	.015195789	44.4223160996475	0	9	0	76	1	0	3	2	25	1	0	31	2	1	2	2	4	0	5	3	0
.84187627	91.159424	-1.0718271	44.4252786014805	0	9	0	72	1	0	3	3	21	1	0	26	2	1	2	4	4	0	1	6	0
-.12930289	78.188408	-.26662496	44.441439009562	0	9	1	77	1	0	3	1	30	1	2	36	2	1	2	3	4	0	3	3	0
-.19983509	77.246384	-1.0718271	44.4529764591015	0	9	1	78	1	0	1	1	30	1	0	30	2	1	2	3	6	1	4	4	1
-.66101032	71.086952	-1.1120872	44.4594930153575	0	9	1	72	2	0	3	1	31	2	0	40	2	1	3	2	5	0	3	6	0
.61400175	88.115944	-.10558453	44.4641531079328	0	9	0	82	1	0	3	2	28	2	0	33	2	1	2	3	4	1	5	3	0
.69809848	89.239136	-1.0718271	44.4641531079328	0	9	0	78	2	0	3	1	28	2	0	33	2	3	2	3	4	0	4	6	0
-.90516108	67.826088	-.87052655	44.4641531079328	0	9	1	73	2	0	3	1	31	2	0	37	2	1	1	2	4	0	6	6	0
.33729681	84.420288	-.58870584	44.4641531079328	0	9	0	83	1	0	3	2	29	1	0	26	2	1	2	3	6	0	4	6	0
.24506222	83.188408	-1.031567	44.4736477623788	0	9	0	80	2	0	3	2	35	1	0	41	1	1	1	2	3	0	5	1	0
.43495756	85.72464	-.66922605	44.4939195158019	0	9	0	75	1	0	3	2	29	2	0	34	2	1	2	3	4	0	4	6	0
1.0046437	93.333336	-.87052655	44.5000799332277	0	9	0	75	2	0	3	2	31	2	0	37	1	1	2	2	2	0	5	6	1
1.0019308	93.297104	-.50818563	44.5523893864168	0	9	0	83	1	0	3	1	36	1	1	41	2	1		2	4	0	4	3	0
-1.1167588	65	.86065805	44.5528882987805	0	9	0	74	1	0	1	2	32	2	2	37	2	1	1	2	12	1	6	2	1
-.57962638	72.173912	.69961762	44.5528882987805	0	9	1	74	1	1	1	2	32	2	2	37	2	1	1	1	12	1	6	5	1
.72793871	89.63768	-.30688506	44.5835286894837	0	9	1	76	2	0	3	1	19	2	0	25	1	1	2	3	4	0	4	3	0
-2.3890576	48.007248	2.2295017	44.5836510417665	0	9	0	79	2	0	3	2	39	2	2	21	1	3	2	2	4	0	4	3	0
-.79664969	69.27536	-.70948613	44.5836510417665	0	9	1	76	1	0	3	1	17	1	0	28	2	1	1	2	4	1	6	0	0
.56517136	87.463768	1.2632592	44.586698054593	0	9	1	76	1	0	3	3	31	1	1	37	1	1	3	4	4	0	4	4	0
1.1240063	94.927536	.29701653	44.6103756346758	0	9	0	79	1	0	3	3	21	1	0	27	2	1	2	2	3	0	5	3	0
1.167411	95.507248	-.50818563	44.6156934933097	0	9	0	84	2	0	3	1	17	2	0	24	1	1	1	2	2	0	6	5	0
-1.9821389	53.442032	-.22636485	44.6255152645979	0	9	0	68	2	0	3	2	23	1	0	29	2	1	2	3	5	0	5	5	0
.39697838	85.217392	-.74974626	44.6603223246723	0	9	1	82	2	0	3	2	28	2	0	35	1	1	1	1	8	1	5	4	0
.79847151	90.579712	.65935749	44.6603223246723	0	9	0	71	2	0	3	1	25	2	3	37	2	3	2	3	4	0	5	6	0
-.90516108	67.826088	-.87052655	44.6701754551608	0	9	0	69	3	1	3	2	28	2	0	33	1	1	1	2	6	1	6	2	0
1.2487944	96.5942	-.5484457	44.6875119338928	0	9	1	82	1	0	3	3	16	2	3	22	1	1	2	2	6	0	4	6	0
.23421101	83.04348	-.83026648	44.6968448391804	0	9	0	82	1	0	3	2	30	1	0	37	1	1	1	1	6	1	5	4	0
.85272747	91.304352	.25675642	44.6988884276309	0	9	1	75	3	0	3	2	27	2	1	33	1	1	2	3	4	0		2	0
1.1782622	95.652176	.055455897	44.7502002805823	0	9	1	72	2	0	3	2	23	1	1	28	2	1	2	3	3	0	5	6	0
-1.2985162	62.57246	.37753674	44.7923029377572	0	9	0	72	1	0	3	3	15	1	0	20	2	1	1	2	3	0	5	2	0
.43495756	85.72464	2.3100219	44.7935504504912	0	9	1	69	2	0	3	2	15	1	2	26	2	1	2	3	4	1	5	4	0
-1.3446331	61.956524	-.30688506	44.8099861198621	0	9	1	70	2	0	3	2	31	1	0	36	1	1	2	3	2	0	5	6	0
-.18898447	77.391304	.055455897	44.8308550229516	0	9	1	72	1	0	3	1	26	1	0	30	2	1	2	3	5	1	4	3	0
-.40058222	74.565216	-.9913069	44.8453491545759	0	9	0	76	1	0	3	2	26	1	3	37	1	3	1	1	8	0	5	2	0
.50820315	86.702904	-.79000634	44.8605520962993	0	9	0	85	1	0	3	3	22	1	0	28	2	1	2	3	4	0	5	4	0
.33729681	84.420288	-.42766538	44.9046162913438	0	9	1	81	1	0	1	2	25	1	0	25	2	4	2	3	3	0	5	6	0
.58687371	87.753624	1.5450798	44.9170392738441	0	9	0	82	1	0	3	2	35	1	2	41	1	1	1	1	4	0	4	4	0
-.82377774	68.91304	-.62896591	45.0159828403343	0	9	0	72	2	0	3	1	35	1	0	40	2	1	2	3	5	0	4	6	0
-.75867051	69.782608	-.58870584	45.0159828403343	0	9	1	86	2	0	3	1	41	1	0	41	2	1	2	3	6	0	4	6	0
1.1836878	95.72464	-.18610474	45.0159828403343	0	9	1	74	1	0	3	1	29	2	0	35	2	1	3	2	4	0	5	6	0
.53261775	87.028984	-.66922605	45.0159828403343	0	9	0	73	2	0	3	3	21	2	0	36	1	1	2	3	5	0	4	6	0
1.086027	94.420288	-.26662496	45.0349731206341	0	9	1	77	1	0	3	1	39	1	0	45	1	1	2	4	9	0	2	5	0
.9069829	92.028984	-.14584464	45.0545621685811	0	9	0	80	1	0	3	1	25	1	0	31	2	1	2	2	5	0	5	2	0
.87985545	91.666672	-.70948613	45.0875299846111	0	9	1	83	2	0	3	1	38	2	1	44		1	1	2	3	0	5	6	0
-.15643089	77.826088	-.26662496	45.0942533007118	0	9	1	75	1	0	3	2	40	1	1	46	2	3	2	3	3	1	5	3	0
.46208555	86.08696	-.87052655	45.103211064145	0	9	1	81	2	0	3	1	41	2	0	48	2	1	1	1	7	1	5	3	0
.11484843	81.44928	-1.031567	45.1400535361695	0	9	1	76	1	0	3	2	21	1	0	29	2	1	1	3	4	0	4	2	0
.3861272	85.072464	-.87052655	45.1420763203676	0	9	0	80	2	0	1	1	34	2	0	40	2	1	2	3	4	0	4	5	0
.85272747	91.304352	-.87052655	45.2006741103456	0	9	0	72	2	0	3	1	20	1	0	33	2		2	3	3	0	4	3	0
.29389203	83.840576	-.9913069	45.2087014897408	0	9	0	80	1	0	3	1	37	1	3	40	2	3	1	2	1	1	4	2	1
-.67728657	70.869568	.78013784	45.2622676544572	0	9	0	74	2	1	3	2	20	1	0	26	1	1	2	2	5	0	4	5	0
.16367882	82.101456	-1.031567	45.2934242211497	0	9	0	73	1	0	3	1	34	1	0	38	2	1	2	3	6	0	4	6	0
.23692325	83.079704	-.79000634	45.2939675433934	0	9	0	71	1	0	1	2	24	1	0	29	2	1	2	3	3	0	4	6	0
-.031642705	79.492752	-.46792549	45.2939675433934	0	9	1	79	1	0	3	1	34	2	1		2	3	2	1	5	0	4	6	0
.99650526	93.22464	-.26662496	45.311364698107	0	9	0	79	1	0	3	1	25	1	0	30	2	1	2	3	6	0	3	4	0
.58144814	87.68116	.82039791	45.3138412792136	0	9	0	75	1	0	3	2	33	2	0	39	2	1	2	3	5	0	3	5	0
.55703294	87.355072	-.66922605	45.3203789273144	0	9	1	83	2	0	3	1	19	2	0	25	2	1	1	1		0	6	2	0
1.2867736	97.101448	-.46792549	45.3555043905674	0	9	0	77	1	0	3	2	21	1	3	29	1	4	1	4	3	0	3	6	0
.375276	84.927536	-.065324426	45.3670363042463	0	9	0	75	1	0	3	3	19	1	3	24	1	1	2	2	4	0	5	6	0
-.34632623	75.289856	-.66922605	45.3963463726351	0	9	1	78	1	1	1	1	19	2	3	19	1	3	2	2	5	0	5	6	1
.79304588	90.507248	-.87052655	45.4391293726469	0	9	0	70	1	0	3	1	29	1	3	64	2	2	1	3	3	0	5	6	0
.89341885	91.847824	-.91078669	45.5020547661909	0	9	1	75	1	0	3	3	34	1	3	40	2	1	1	2	5	0	4	0	0
.81474829	90.797104	2.1489816	45.5305800242754	0	9	0	86	2	0	3	1	32	2	3	39	1	3	2	3		0	5	4	0
.58144814	87.68116	.78013784	45.6529548778392	0	9	1	74	1	0	3	3	30	1	0	36	1	1	3	4	3	0	4	5	0
-.77766013	69.528984	.45805696	45.6913413012155	0	9	0	77	1	0	3	1	24	1	1	30	1	1	1	3	2	1	5	5	0
-.66101032	71.086952	2.1489816	45.6944272232608	0	10	1	77	2	0	3	2	17	2	0	24	1	1	1	2	5	1	5	3	0
.82831168	90.978256	-.87052655	45.7444621435509	2	10	1	78	1	0	1	1	28	1	0	34	2	1	2	3	5	0	4	6	0
.66283208	88.76812	.37753674	45.8501389328647	2	10	0	75	1	0	3	2	26	1	0	65	2	2	1	4	4	0	5	2	0
.30474323	83.985504	.41779685	45.9050639581488	2	10	1	73	1	0	3	1	27	2	3	52	1	2	0	0	4	0	6	0	0
.6953851	89.202896	.29701653	45.923664855929	2	10	0	69	1	0	3	1	32	1	0	26	2	1	1	3	5	1	5	4	0
-2.250705	49.855076	-.34714517	45.9690880734302	2	10	0	72	2	0	3	2	25	2	3	30	1	1	2	3	3	0	3	3	0
-1.2605369	63.079708	-.9913069	45.9872433971484	2	10	0	72	2	0	3	2	19	2	2	25	2	1	1	1	3	0	6	2	0
-.59047699	72.028992	-.22636485	45.9948960235266	2	10	1	79	1	1	1	1	25	1	0	32	2	1	1	2	5	1	5	6	0
-.70984018	70.434784	-.34714517	46.0233918830766	2	10	0	69	2	0	3	2	36	1	3	33	2	3	1	3	5	0	4	4	0
1.1023039	94.63768	1.1827389	46.3406306765249	2	10	0	80	2	0	3	1	23	1	3	30	1	1	1	2	5	1	4	6	0
1.1836878	95.72464	-.18610474	46.3552457154755	2	10	1	84	2	0	3	1	42	2	0	48	2	1	2	3	7	0	5	6	0
-.66914874	70.978256	-.83026648	46.3808446500286	2	10	0	77	1	0	3	2	28	1	0	34	2	1	2	3	4	0	4	6	0
-.34632623	75.289856	.29701653	46.3941243226753	2	10	1	74	2	0	3	1	21	2	0	26	2	1	2	4	4	0	4	5	0
.34272242	84.492752	.015195789	46.410439160004	2	10	0	78	1	0	3	3	25	1	2	31	2	1	2	1	3	1	4	6	0
.50006419	86.5942	-.30688506	46.4978563679402	2	10	1	80	1	0	3	1	35	2	0	52	2	1	1	3	5	0	5	3	0
1.0371966	93.768112	-.42766538	46.5513622438077	2	10	1	83	1	0	3	3	28	1	0	34	2	1	2	3	4	0	4	5	1
.77134347	90.217392	.21649633	46.5584459314834	2	10	0	79	1	0	3	1	28	1	3	34	2	1	1	1	7	1	5	4	0
1.126719	94.963768	-.66922605	46.5692994071644	2	10	0	80	1	0	3	2	32	2	0	38	2	1	2	1	6	1	4	5	0
-1.3826123	61.449276	-.62896591	46.6179000552454	2	10	1	70	1	0	3	1	28	1	0	33	2	1	3	3	5	0	4	2	0
.79304588	90.507248	-.9913069	46.6416980178519	2	10	1	74	2	0	3	2	35	2	0	41	2	1	2	1	4	0	6	6	0
.48650017	86.41304	-.22636485	46.6435572590688	2	10	1	75	1	0	3	2	37	2	0	43	1	1	3	2	4	0	5	2	1
.91240847	92.101448	-.95104676	46.6559589318067	2	10	1	81	2	0	3	3	21	2	3	43	1	3	2	3	3	0	5	6	0
1.2325182	96.376816	2.5113225	46.6867510691459	2	10	1	79	1	0	3	2	28	1	3	34	2	1	2	2	3	0	5	4	0
.32102001	84.202896	.13597611	46.8236678744699	2	10	0	73	2	0	3	1	17	1	0	23	2	1	2	3	4	0	6	2	0
.52719271	86.956528	-.38740528	46.8471212946439	2	10	0	80	2	0	3	1	24	2	1	30	1	1	1	2	10	1	5	5	0
.50277698	86.630432	-.10558453	46.8503372299503	2	10	0	80	1	1	1	1	23	1	3	30	2	1	2	2	3	0	4	6	0
.45123437	85.942032	-.66922605	46.9397439237404	2	10	1	76	2	0	3	1	19	1	3	32	1	1	2	3	4	0	3	6	0
.45123437	85.942032	-1.0718271	46.9397439237404	2	10	1	84	2	0	3	1	30	2	0	36	1	1	2	2	4	1	5	6	0
.62756515	88.297096	-.42766538	46.9409952104075	2	10	1	68	1	0	3	2	33	1	0	38	2	1	3	1	3	0	4	5	0
.63027853	88.333336	-1.1120872	46.963710655618	2	10	0	78	1	0	3	3	22	1	3	51	2	2	2	3	3	0	4	6	0
.47293618	86.23188	-.83026648	47.0130653491654	2	10	1	70	1	0	3	2	26	1	2	38	2	4	2	3	3	0	4	6	1
-.4873912	73.4058	-.46792549	47.0437902170375	2	10	0	76	1	0	3	3	34	1	0	40	2	1	2	3	3	0	4	5	0
-1.1764405	64.202896	.095716007	47.141812170475	2	10	0	78	1	0	3	2	38	1	3	39	2	3	1	2	3	0	4	6	0
.39697838	85.217392	-1.1120872	47.141812170475	2	10	1	74	1	0	3	2	17	2	0	26	1	1	1	1	3	0	6	6	0
1.1185806	94.855072	.61909741	47.1933066285716	2	10	0	80	1	0	3	3	16	1	3	22	2	1	2	3	4	1	3	5	1
-3.2924168	35.942032	-.38740528	47.2274166548125	2	10	1	82	1	0	3	2	23	1	0	29	2	1	2	3	3	0	4	6	0
.55974573	87.391304	-.95104676	47.264821987026	2	10	0	81	2	0	3	1	24	2	3		2	3	2	1	10	0	6	6	0
.97209007	92.898552	-.42766538	47.4933500152998	2	10	1	80	1	0	3	1	22	2	0	28	2	1	2	3	8	1	4	3	0
1.0154948	93.478264	.5385772	47.6464262447048	2	10	1	77	2	0	3	1	29	1	0	35	2	1	2	2	4	1	5	5	0
-.0045147156	79.855072	.055455897	47.6713401413745	2	10	0	83	1	0	3	2	38	1	0	44	2	1	2	3	4	0	4	3	1
.15825266	82.028984	-.18610474	47.7149887479248	2	10	1	74	2	0	3	3	27	2	0	36	2	3	2	3	5	0	4	5	0
.44038317	85.797104	1.4242996	47.7434333692918	2	10	1	76	2	1	1	2	33	3	2	39	2	3	2	3	3	0	5	5	0
-.1455797	77.971016	.98143834	47.8094113434211	2	10	0	69	1	0	3	2	43	1	1	48	2	1	1	2	4	0	4	4	0
.75506669	90	.33727664	47.8303452551458	2	10	0	82	2	0	3	1	23	1	0	29	2	1	2	2	4	0	5	6	0
-.49281681	73.333336	1.0619586	47.8732074835924	2	10	0	76	2	0	3	3	34	2	0	39	2	1	2	2	5	1	5	1	0
-.050632298	79.239128	-.5484457	47.8761120745658	2	10	1	84	2	0	3	3	17	1	0	23	1	1	2	2	3	0	6	6	0
-3.3520982	35.144928	1.3840394	47.9970209682724	2	10	0	84	2	0	3	2	26	2	2	33	2	1	2	2	4	0	6	1	0
-5.9835052	0	.69961762	48.1281293036845	2	10	1	76	2	0	3	2	35	1	0	41	2	1	2	3	4	0	4	2	0
1.3139015	97.463768	.25675642	48.2757632573446	2	10	1	76	2	0	3	2	23	1	1	29	2	4	3	3	4	0	5	6	0
.93953645	92.463768	-.74974626	48.3604954024512	2	10	0	79	2	0	3	1	19	1	3	52	2	2	2	2	4	1	4	0	0
.56517136	87.463768	-.66922605	48.3860675408662	2	10	1	75	3	0	3	1	36	2	3	40	2	1	3	3	5	0	4	6	0
.49463856	86.521736	-1.031567	48.3860675408662	2	10	0	82	1	0	3	1	36	1	0	42	1	1	2	2	4	0	6	4	0
-.03706773	79.420296	-.50818563	48.3860675408662	2	10	1	76	1	0	3	2	29	1	0	36	2	1	2	2	4	0	4	6	0
.19623183	82.536232	-.38740528	48.3860675408662	2	10	1	76	1	0	3	2	22	1	0	29	1	1	2	3	3	0	4	6	0
1.354593	98.00724	-.83026648	48.411000629166	2	10	1	80	2	0	3	2	38	1	2	44	1	1	2	1	9	0	6	3	0
.57059693	87.536232	-.83026648	48.5645012682155	2	10	0	78	1	0	3	2	26	1	0	32	2	1	3	3	4	0	4	6	0
-.4222846	74.27536	.57883728	48.5810563094895	2	10	1	82	2	0	3	1	24	2	3	30	2	1	2	1	4	0	5	6	0
.9069829	92.028984	1.4645597	48.6360676440661	2	10	1	83	1	0	3	1	41	1	3	48	2	1	2	1	4	0	5	5	0
-1.3771867	61.52174	-.74974626	48.6574108743434	2	10	0	70	2	0	3	3	23	1	3	63		2	2	3	4	0	4	6	0
1.0073564	93.369568	-.91078669	48.7011266781989	2	10	1	82	1	0	3	2	19	1	0	55	2	4	1	3	2	0	4	6	0
-1.0977693	65.253624	-.50818563	48.7246445072135	2	10	1	74	1	0	3	2	21	1	0	26	2	1	3	3	4	0	3	6	0
.64112973	88.478264	-.79000634	48.8032150623789	2	10	1	77	1	0	3	1	23	1	0	30	2	1	2	3	6	0	3	6	1
1.1348574	95.072464	.65935749	49.0156135750204	2	10	1	82	1	1	3	1	36	1	3	42	2	1	2	3	6	0	4	6	0
.53261775	87.028984	-.26662496	49.0999447824417	2	10	1	68	1	0	3	1	25	1	0	30	2	1	2	3	4	1	4	4	0
.12027346	81.521736	.17623621	49.1779236470925	2	10	1	75	2	0	3	1	32	1	0	19	1	3	2	2	6	0	5	3	0
.99650526	93.22464	.17623621	49.1826797661672	2	10	0	74	2	0	3	2	22	2	3	53	2	2	2	3	5	0	4	6	0
-.14015409	78.04348	-.30688506	49.2773217445109	2	10	0	74	2	0	3	2	22	2	3	28	2	1	2	3	5	0	4	6	0
-.85904354	68.442032	-1.031567	49.4749002611985	2	10	1	70	2	0	3	1	30	2	0	35	2	1	2	1	5	0	5	4	0
-.38430542	74.782608	.65935749	49.4819172984749	2	10	1	78	1	0	3	2	34	2	0	40	2	1	1	1	5	0	4	4	0
1.086027	94.420288	.015195789	49.5137732044561	2	10	0	82	2	0	3	1	22	1	0	28	2	1	2	2	4	1	4	4	0
.28846699	83.76812	-.50818563	49.5456853724732	2	10	1	71	2	0	3	1	40	1	2	45	2	1	0	1	7	1	4	1	0
1.2976248	97.246376	-.70948613	49.8109145570479	2	10	0	75	2	0	3	2	19	1	3	25	2	1	1	2	3	0	5	5	1
-1.1438868	64.63768	-.26662496	49.8207870699906	2	10	0	69	1	0	3	3	31	1	0	36	2	3	2	2	6	0	4	6	0
-.058770694	79.130432	-.62896591	50.0640348698634	2	10	0	75	1	0	3	1	24	1	0	30	1	1	2	2	6	0	5	6	0
.91240847	92.101448	.86065805	50.3744517336869	2	10	0	80	2	1	3	1	16	2	1	22	2	1	2	2	4	1	5	6	0
.082294278	81.014488	-.46792549	50.3744517336869	2	10	0	76	2	0	3	2	38	2	0	44	2	1	1	1	4	0	5	5	0
.81746107	90.833336	-.66922605	50.7126427148357	2	10	0	79	1	0	3	2	26	1	0	33	2	1	3	3	3	0	5	6	0
1.2569327	96.702896	-.50818563	50.7126427148357	2	10	0	76	2	0	3	3	21	1	0	28	2	1	2	2	6	0	4	6	0
-.55792397	72.463768	-.58870584	50.7764189085094	2	10	1	74	2	0	1	2	31	1	3	62	1	2	0	1	7	1	6	2	0
.093145475	81.159416	-.95104676	50.9749454235194	2	10	0	74	3	0	3	1	39	1	3	44	2	1	1	3	4	0	4	5	0
1.1348574	95.072464	-.10558453	52.116241843602	2	10	0	85	1	0	3	2	25	1	0	31	2	1	2	3	4	0	4	4	0
1.2053902	96.014496	-.70948613	52.116241843602	2	10	0	78	2	0	3	3	35	1	1	41	1	1	1	2	5	1	5	6	0
.41054237	85.398552	.49831709	52.116241843602	2	10	1	79	2	0	3	2	20	1	1	26	2	1	2	3	4	1	3	6	0
-3.7156122	30.289856	.57883728	52.116241843602	2	10	1	79	1	0	3	1	29	1	3	35	2	1	2	2	6	0	5	5	0
.34814802	84.565216	-.87052655	52.1375156716135	2	10	0	71	2	0	3	1	20	1	3		1	1	1	0	6	0	5	1	0
.96395165	92.789856	3.1554842	52.5264239643518	2	10	0	79	2	0	3	2	20	1	2	26	1	1	1	1	4	1	6	5	0
.98836684	93.115944	.86065805	53.2584154493577	2	10	1	78	2	0	3	1	33	1	0	39	2	1	3	2	4	1	4	5	0
.87985545	91.666672	-.14584464	53.6395736228474	2	10	0	78	2	0	3	1	24	2	0	30	2	1	3	3	5	0	3	5	0
-.63930738	71.376816	-.87052655	53.6839188486922	2	10	0	81	2	0	3	1	26	2	3	25	2	4	1	1	6	0	4	4	0
.74421549	89.855072	-.5484457	54.0553727396078	2	10	1	79	1	0	3	3	23	1	3	35	1	3	2	3	3	1	5	4	0
.93953645	92.463768	-.42766538	54.0948680470794	2	10	0	76	2	0	3	1	33	2	0	39	1	1	2	3	3	0	4	2	0
.84187627	91.159424	1.3035192	54.6450444123052	2	10	1	80	1	0	3	1	19	2	0	64	1	4	1	2	4	0	4	6	0
.28575364	83.73188	-.065324426	55.1170248454637	2	10	1	73	2	0	3	2	24	3	0	30	2	1	3	3	4	0	4	6	0
-.02079151	79.63768	.78013784	55.1177469667728	2	10	1	77	3	0	3	2	25	3	3	32	1	1	2	3	4	0	5	3	0
-1.0299493	66.159424	.055455897	55.1866309660307	2	10	0	77	2	0	3	2	34	2	3	40	2	1	1	2	5	1	5	3	0
-.37345424	74.927536	-.22636485	55.9017729845767	2	10	1	84	2	0	3	1	31	2	2	36		1	1	2	6	0	5	3	0
.071443655	80.869568	-.74974626	56.2359273397292	2	10	0	75	1	0	3	1	21	1	0	34	1	1	1	1	8	0	5	1	1
.53261775	87.028984	-.34714517	57.444474362936	2	10	1	79	1	0	3	1	21	1	2	56	1	2	1	3	4	0	5	4	0
-.55792397	72.463768	.65935749	60.0725876265525	2	10	1	72	1	0	3	1	24	1	3	30	2	1	1	1	3	0	5	6	0
.35357359	84.63768	-.9913069	60.0725876265525	2	10	1	69	2	0	3	1	33	2	3	38	1	1	1	1	6	0	6	3	0
-.47654003	73.550728	-.58870584	60.0725876265525	2	10	1	84	1	0	3	1	23	2	0	30	2	1	3	3	4	0	4	6	0
-1.1276101	64.855072	-.58870584	60.1278344880046	2	10	0	73	2	0	3	2	39	2	1	45	1	1	2	2	4	1	6	3	0
.13112466	81.666664	1.1022187	60.167226375388	2	10	0	73	1	0	3	1	23	1	0	28	2	1	2	3	5	0	5	1	0
-2.6359217	44.710144	.69961762	73.89049493159131	2	10	0	74	1	0	3	2	26	2	2	32	2	1	2	2	4	0	5	2	0
-2.5165589	46.304348	.82039791	73.89049493159131	2	10	1	74	2	0	3	1	30	1	3	42	2	3	2	2	5	0	5	3	0
-.8427673	68.659416	.33727664	74.1097272582907	2	10	0	63	1	0	3	1	30	1	0	35	2	1	3	2	7	0	4	2	0
-2.785125	42.717392	1.4645597	76.6124520313259	2	10	0	77	1	0	3	1	32	1	1	38	2	1	1	1	5	0	5	3	0
-.28664467	76.08696	.94117826	76.85982721873459	2	10	1	71	2	0	3	1	34	1	0	39	1	1	1	1	6	1	5	3	0
.86900425	91.521744	-.34714517	80.0383208240231	2	10	1	79	1	0	3	1	23	1	2	29	2	1	2	2	4	0	5	6	0
-.031642705	79.492752	-.58870584	80.78655824582449	2	10	0	75	1	0	3	3	26	1	0	32	2	1	2	2	1	0	6	6	0
.98836684	93.115944	-.5484457	84.63607654859641	2	10	0	76	2	0	3	1	29	2	0	34	2	1	2	2	4	0	5	6	1
.2504878	83.260872	-.62896591	84.8435390965948	2	10	0	76	3	0	3	1	22	3	0	29	1	1	2	3	4	0	5	2	0
-1.3120798	62.391304	-.83026648	97.98470155352091	2	10	1	77	2	1	3	3	16	1	0	24	2	1	2	1	5	1	5	6	0
